# Supplementary material for: Fact or Fiction, It Is Time for a Verdict on Vasculogenic Mimicry?
Source: Front Oncol. 2019 Aug 2;9:680. doi: 10.3389/fonc.2019.00680 (PMC6688045; doi:10.3389/fonc.2019.00680)
Supplement: Supplementary Table SI — Presence of vasculogenic mimicry and cancer patient survival. Papers presenting overall survival cancer patient survival were used for analysis. Patient survival was converted to months to unify the data. [file Table_1.xlsx]

## Sheet: Hoja1
Cancer Type	Total n	VM Incidence	Median Survival VM+ Patients	Median Survival VM- Patients	Difference	VM Identification Method	Population	Source
Laryngeal squamous cell carcinoma	204	21,6% (n=44)	78.5	142.85	64.35	CD-31 (-) PAS (+)	Chinese	Wang et al 2010
Ovarian Cancer	77	29.8% (n=22)	25	88	63	CD-31 (-) PAS (+)	American (Caucasic)	Sood et al 2002
Breast Cancer	90	34,4% (n=31)	58	118	60	CD-31 (-) PAS (+)	Chinese	Liu et al 2014
Melanoma	52	26,92% (n=14)	13	68.3	55.3	CD-34 (-) PAS (+)	Chinese	Zhang et al 2017
Cervical Cancer	66	22,72% (n=15)	22.2	66.7	44.5	CD-34 (-) PAS (+)	Thailandese	Ngernyuang et al 2018
Esophageal Squamous Cell Carcinoma	160	48,8% (n=78)	25.3	69.3	44	CD-34 (-) PAS (+)	Chinese	Chai et al 2013
Non-small cell lung cancer	196	55,6% (n=109)	11.4	51.4	40	H&E/CD-34 (-) PAS (+)	Chinese	Wu et al 2012
Gastric Cancer	261	26,8% (n=70)	12.3	52.3	40	CD-34 (-) PAS (+)	Chinese	Zhou et al 2015
Hepatocellular Carcinoma	201	23,88% (n=48)	15.7	55.7	40	CD-31 (-) PAS (+)	Chinese	Wang et al 2017
Colorectal Cancer	204	36,76% (n=75)	30.7	64.6	33.9	CD-34 (-) PAS (+)	Chinese	Zhu et al 2017
Mesothelial Sarcoma	37	27.02% (n=10)	8.33	41.67	33.34	CD-31 (-) PAS (+)	Chinese	Sun et al 2004
Medulloblastoma	41	21,5% (n=9)	30	56.25	26.25	CD-34 (-) PAS (+)	Chinese	Wang et al 2012
Osteosarcoma	66	22,7% (n=15)	47.6	73.8	26.2	CD-34 (-) PAS (+)	Chinese	Ren et al 2014
Glioma	101	12,9% (n=13)	15	38.37	23.37	CD-34 (-) PAS (+)	Chinese	Liu et al 2011
Alveolar rhabdomyosarcoma	69	18.84% (n=13)	8.33	29.1	20.77	CD-31 (-) PAS (+)	Chinese	Sun et al 2004
Adrenocortical carcinoma	46	41,30% (n=19)	3.75	22.5	18.75	CD-34 (-) PAS (+)	Chinese	Zhang et al 2016
Gallbladder Cancer	71	25,4% (n=18)	9.6	18.52	8.92	CD-31 (-) PAS (+)	Chinese	Sun et al 2012
Renal cell carcinoma	110	21,8% (n=24)	5.4	13.5	8.1	CD-34 (-) PAS (+)	Chinese	Zhang et al 2013
Prostate cancer	96	25% (n=24)	141.93	148.38	6.45	CD-31 (-) PAS (+)	Chinese	Liu et al 2012
Synovial sarcoma	81	13,58% (n=11)	68.75	25	-43.75	CD-31 (-) PAS (+)	Chinese	Sun et al 2004
		0.2932
