# Supplementary material for: Fact or Fiction, It Is Time for a Verdict on Vasculogenic Mimicry?
Source: Front Oncol. 2019 Aug 2;9:680. doi: 10.3389/fonc.2019.00680 (PMC6688045; doi:10.3389/fonc.2019.00680)
Supplement: Supplementary Table SII — Vasculogenic mimicry in the literature. In vivo model: Y = Yes; N = No. In vitro model: Y = Yes; N = No. In vivo characterization: 1 = H&E/PAS only; 2 = H&E/PAS-CD31; 3 = H&E/PAS-CD34; 4 = Other (leptin marker, laminin marker, electron microscopy, etc); A = Lumen containing structure only; B = Lumen containing structure with red blood cells; C = VM Pattern (PAS Stain). In vitro characterization: 5 = only light microscopy; 6 = light microscopy/PAS; 7 = electron/confocal microscopy; 8 = lumen presence demonstration; 9 = functionality demonstration (microinjection); W = Others; X = cells projection; Y = tubular structures; Z = Not Shown. Xenograft model: Y = Yes; N = No. [file Table_2.xlsx]

## Sheet: General
Paper	Cancer type	First Author	Corresponding Author	Year of publication	In vivo model?	In vitro model?	In vivo characterization	In vitro characterization	Xenograft model?
Vascular channel formation by human melanoma cells in vivo and in vitro: vasculogenic mimicry.	Uveal Melanoma	Maniotis AJ	Hendrix MJC	1999	Y	Y	1-4-C	6-9-Y	N
Tumor plasticity allows vasculogenic mimicry, a novel form of angiogenic switch. A rose by any other name? (Commentary)	N/A	Bissell MJ	Bissell MJ	1999	N	N	N/A	N/A	N
Vasculogenic mimicry: how convincing, how novel, and how significant? (Commentary)	N/A	McDonald DM	Jain RK	2000	N	N	N/A	N/A	N
Vasculogenic mimicry in tumors. Fact or artifact? (Editor's Note)	N/A	Fausto N	Fausto N	2000	N	N	N/A	N/A	N
Vasculogenic mimicry and tumor angiogenesis (Review)	Uveal Melanoma	Folberg R	Maniotis AJ	2000	Y	N	2-3-4-C	N/A	N
Additional literature on "vasculogenic mimicry" not cited	N/A	Shubik P	Warren BA	2000	N	N	N/A	N/A	N
Endothelial cells of tumor vessels: abnormal but not absent	Uveal Melanoma	McDonald DM	Foss AJE	2000	N	N	N/A	N/A	N
New approaches in the treatment of metastatic melanoma: thalidomide and temozolomide (Article)	Melanoma	Hwu WJ	Hwu WJ	2000	N	N	N/A	N/A	N
Molecular biology of breast cancer metastasis. Molecular expression of vascular markers by aggressive breast cancer cells (Review)	Breast	Hendrix MJC	Seftor REB	2000	N	Y	N/A	W	N
Molecular determinants of ovarian cancer plasticity	Ovary	Sood AK	Hendrix MJC	2001	Y	Y	1-B-C	5-7-8-Y	N
Molecular regulation of tumor cell vasculogenic mimicry by tyrosine phosphorylation: role of epithelial cell kinase (Eck/EphA2)	Melanoma	Hess AR	Hendrix MJC	2001	N	Y	N/A	5-W-Y	N
Expression and functional significance of VE-Cadherin in aggressive human melanoma cells: role in vasculogenic mimicry	Melanoma	Hendrix MJC	Seftor REB	2001	N	Y	N/A	5-7-8-W-Y	N
Cooperative interactions of laminin 5 gamma2 chain, matrix metalloproteinase-2, and membrane type-1-matrix/metalloproteinase are required for mimicry of embryonic vasculogenesis by aggressive melanoma.	Melanoma	Seftor REB	Hendrix MJC	2001	N	Y	N/A	5-9-W-Y	N
Hemodynamics in vasculogenic mimicry and angiogenesis of inflammatory breast cancer xenograft.	Breast	Shirakawa K	Wakasugi H	2002	Y	N	2-4-A	N/A	Y
Prostatic tumor cell plasticity involves cooperative interactions of distinct phenotypic subpopulations: role in vasculogenic mimicry.	Prostate	Sharma N	Hendrix MJC	2002	Y	Y	2-4-A	5-7-9-W-Y	N
Transendothelial function of human metastatic melanoma cells: role of the microenvironment in cell-fate determination.	Melanoma	Hendrix MJC	Schatteman GC	2002	Y	N	1-4-A	N/A	N
Rapid accumulation and internalization of radiolabeled herceptin in an inflammatory breast cancer xenograft with vasculogenic mimicry predicted by the contrast-enhanced dynamic MRI with the macromolecular contrast agent G6-(1B4M-Gd)(256).	Breast	Kobayashi H	Wakasugi H	2002	Y	N	1-A	N/A	Y
The embryonic-like properties of aggressive human tumor cells (Review)	Breast, Ovary, Melanoma	Sood AK	Hendrix MJC	2002	Y	Y	Previously Reported	Previously Reported	N
TEL Induces Aggregation in Transformed Cells and Induces Tube Formation in NIH3T3-UCLA Cells	Embryo	Van Rompaey L	Grosveld G	2002	N	Y	N/A	7-	N
Tumoral sinuses or vascular channels in tumors. Legacy of B. Kellner. (Hungarian)	-	József T	Sándor P	2000	N	Y	N/A	7-W-Y	N
Molecular determinants of human uveal melanoma invasion and metastasis	Melanoma	Seftor EA	Hendrix MJC	2002	N	Y	N/A	W-Y	N
Vasculogenic mimicry and pseudo-comedo formation in breast cancer	Breast	Shirakawa K	Konishi F	2002	Y	N	4-A	N/A	N
Prostate-specific membrane antigen directed selective thrombotic infarction of tumors	Prostate	Liu C	Edgington TS	2002	Y	N	2-4-B	N/A	Y
Expression of multiple molecular phenotypes by aggressive melanoma tumor cells: role in vasculogenic mimicry (Review)	Melanoma	Seftor EA	Hendrix MJC	2002	Y	Y	Previously Reported	Previously Reported	N
Angioarchitecture of primary oral malignant melanomas	Melanoma	Lee YJ	Gunduz M	2002	Y	N	4-C	N/A	N
Induction of vasculogenesis in breast cancer models	Breast	Shirakawa K	Wakasugi H	2002	N	N	N/A	N/A	N
Targeting the tumor microenvironment with chemically modified tetracyclines: inhibition of laminin 5 gamma2 chain promigratory fragments and vasculogenic mimicry	Melanoma	Seftor REB	Hendrix MJC	2002	N	Y	N/A	W-Y	N
Microarray study of vasculogenic mimicry in bi-directional differentiation malignant tumor. (Chinese)	Various	Hao X	Zhao X	2002	Y	N	2-C	N/A	N
Angiogenesis in normal and neoplastic pituitary tissues	Pituitary	Lloyd RV	Scheithauer B	2003	N	N	N/A	N/A	N
The clinical significance of tumor cell-lined vasculature in ovarian carcinoma: implications for anti-vasculogenic therapy.	Ovary	Sood AK	Hendrix MJC	2002	Y	N	1-4-C	N/A	N
Tumoral angiogenesis and tissue factor expression during hepatocellular carcinoma progression in a transgenic mouse model.	Liver	Dupuy E	Tobelem G	2003	N	N	N/A	N/A	N
Vasculogenic mimicry and tumour-cell plasticity: lessons from melanoma (Review)	Melanoma	Hendrix MJC	Seftor REB	2003	Y	Y	Previously Reported	Previously Reported	N
Molecular plasticity of human melanoma cells (Review)	Melanoma	Hendrix MJC	Seftor REB	2003	Y	Y	Previously Reported	Previously Reported	N
Inflammatory breast cancer: vasculogenic mimicry and its hemodynamics of an inflammatory breast cancer xenograft model (Review)	Breast	Shirakawa K	Wakasugi H	2003	Y	N	Previously Reported	N/A	Y
Remodeling of the microenvironment by aggressive melanoma tumor cells	Melanoma	Hendrix MJC	Seftor REB	2003	N	Y	N/A	W-Y	N
Generation of non-permissive basement membranes by anti-laminin antibody fragments produced by matrix-embedded gene-modified cells* (First paper to use capillary like structures as VM formation, even though they try to demonstrate the presence of a lumen in the structures)	Various	Sanz L	Álvarez-Vallina L	2003	N	Y	N/A	7-Y	N
Phosphoinositide 3-kinase regulates membrane Type 1-matrix metalloproteinase (MMP) and MMP-2 activity during melanoma cell vasculogenic mimicry	Melanoma	Hess AR	Hendrix MJC	2003	N	Y	N/A	W-Y	N
Differential role of tissue factor pathway inhibitors 1 and 2 in melanoma vasculogenic mimicry	Melanoma	Ruf W	Hendrix MJC	2003	Y	Y	1-4-A	W-Z	N
Vasculogenic mimicry has no prognostic significance in pT3 and pT4 cutaneous melanoma	Melanoma	Massi D	Santucci M	2004	Y	N	1-4-C	N/A	N
Functional role of matrix metalloproteinases in ovarian tumor cell plasticity	Ovary	Sood AK	Hendrix MJ	2004	Y	Y	4-C	5-Y	N
Effects of angiogenesis inhibitors on vascular network formation by human endothelial and melanoma cells	Melanoma	van der Schaft DW	Hendrix MJ	2004	N	Y	N/A	5-Y	N
Vasculogenic mimicry is associated with poor survival in patients with mesothelial sarcomas and alveolar rhabdomyosarcomas	Mesothelial Sarcoma	Sun B	Hao X	2004	Y	N	2-4-A	N/A	N
Vasculogenic mimicry	Melanoma	Folberg R	Maniotis AJ	2004	Y	Y	2-4-C	5-7-W-X-Y	N
Molecular mechanisms of tumor vascularization	Various	Auguste P	Bikfalvi A	2005	N	N	N/A	N/A	N
Does vasculogenic mimicry exist in astrocytoma?	Astrocytoma	Yue WY	Chen ZP	2005	Y	N	3-4-C	N/A	N
Distinguishing fibrovascular septa from vasculogenic mimicry patterns	Melanoma	Lin AY	Folberg R	2005	Y	N	3-4-C	N/A	N
Involvement of apoptosis in the formation of vasculogenic mimicry in the malignant neoplasms	Melanoma	Vartanyan AA	Lichinitser MR	2005	N	Y	N/A	5-X	N
Focal adhesion kinase promotes the aggressive melanoma phenotype	Melanoma	Hess AR	Hendrix MJ	2005	Y	Y	4-C	5-Y	N
Microcirculation patterns in different stages of melanoma growth	Melanoma	Zhang S	Sun B	2006	Y	N	4-C	N/A	N
Tumor cell plasticity in Ewing sarcoma, an alternative circulatory system stimulated by hypoxia	Ewing sarcoma	van der Schaft DW	Griffioen AW	2005	Y	Y	4-A	5-X	N
Tumour plasticity and extravascular circulation in ECV304 human bladder carcinoma cells	Bladder	Fujimoto A	Tachibana T	2006	Y	Y	3-4-A-C	5-W-Y	N
VE-cadherin regulates EphA2 in aggressive melanoma cells through a novel signaling pathway: implications for vasculogenic mimicry	Melanoma	Hess AR	Hendrix MJ	2006	Y	N	4-C	N/A	N
Osteopontin expression and serum levels in metastatic uveal melanoma: a pilot study	Melanoma	Kadkol SS	Pe'er J	2006	Y	N	1-4-C	N/A	N
Analysis of neovasculature in uveal melanoma by targeting the TGFbeta-binding receptor endoglin: is there prognostic relevance of proliferating endothelium?	Melanoma	Ziemssen F	Grisanti S	2006	Y	N	1-4-A-C	N/A	N
Vasculogenic mimicry is associated with high tumor grade, invasion and metastasis, and short survival in patients with hepatocellular carcinoma	Hepatocellular	Sun B	Hao X	2006	Y	N	1-4-B	N/A	N
The epigenetic reprogramming of poorly aggressive melanoma cells by a metastatic microenvironment	Melanoma	Seftor EA	Hendrix MJ	2006	N	Y	N/A	6-W-Y	N
Hypoxia influences vasculogenic mimicry channel formation and tumor invasion-related protein expression in melanoma	Melanoma	Sun B	Zhao X	2006	Y	N	1-4-B	N/A	N
Tumor cell plasticity in uveal melanoma: microenvironment directed dampening of the invasive and metastatic genotype and phenotype accompanies the generation of vasculogenic mimicry patterns	Melanoma	Folberg R	Maniotis AJ	2006	N	Y	N/A	5-W-Y	N
Morphologic research of microcirculation patterns in human and animal melanoma	Melanoma	Zhang S	Sun B	2006	Y	N	2-4-B	N/A	N
A novel role for cyclooxygenase-2 in regulating vascular channel formation by human breast cancer cells	Breast	Basu GD	Mukherjee P	2006	Y	Y	1-4-C	5-7-X	N
Functional implication of BMP4 expression on angiogenesis in malignant melanoma	Melanoma	Rothhammer T	Bosserhoff AK	2007	N	Y	N/A	5-X	N
The involvement of apoptosis in melanoma vasculogenic mimicry	Melanoma	Vartanian AA	Baryshnikov AY	2007	N	Y	N/A	5-X-Y	N
Vasculogenic mimicry: current status and future prospects	Melanoma	Zhang S	Sun B	2007	Y	N	2-4-B-C	N/A	N
Demonstrating circulation in vasculogenic mimicry patterns of uveal melanoma by confocal indocyanine green angiography	Melanoma	Frenkel S	Pe'er J	2007	Y	N	4-	N/A	N
Mig-7 linked to vasculogenic mimicry	Multiple	Robertson GP	Robertson GP	2007	N	N	N/A	N/A	N
Overexpression of carcinoma and embryonic cytotrophoblast cell-specific Mig-7 induces invasion and vessel-like structure formation	Melanoma	Petty AP	Lindsey JS	2007	Y	Y	4-	5-X	N
The spatial distribution of monosomy 3 and network vasculogenic mimicry patterns in uveal melanoma	Melanoma	Meir T	Chowers I	2007	Y	N	1-A-C	N/A	N
Comparing vasculogenic mimicry with endothelial cell-lined vessels: techniques for 3D reconstruction and quantitative analysis of tissue components from archival paraffin blocks	Melanoma	Lin AY	Folberg R	2007	Y	N	4-A	N/A	N
Deciphering the signaling events that promote melanoma tumor cell vasculogenic mimicry and their link to embryonic vasculogenesis: role of the Eph receptors	Melanoma	Hess AR	Hendrix MJ	2007	N	Y	N/A	5-W-Y	N
Modeling the behavior of uveal melanoma in the liver	Melanoma	Folberg R	Maniotis AJ	2007	Y	N	1-4-B	N/A	N
Plasticity of ovarian cancer cell SKOV3ip and vasculogenic mimicry in vivo	Ovary	Su M	Jiang H	2008	Y	Y	2-4-C	5-W-X	N
Vasculogenic mimicry by bone marrow macrophages in patients with multiple myeloma	Myeloma	Scavelli C	Vacca A	2008	Y	Y	1-4-A	5-X	N
Melanoma vasculogenic mimicry is strongly related to reactive oxygen species level	Melanoma	Vartanian AA	Lichinitser MR	2007	Y	Y	1-C	5-X	N
A pilot study of vasculogenic mimicry immunohistochemical expression in hepatocellular carcinoma	Hepatocellular	Guzman G	Folberg R	2007	Y	N	1-4-C	N/A	N
Mast cells contribute to vasculogenic mimicry in multiple myeloma	Myeloma	Nico B	Ribatti D	2008	Y	N	1-4-A	N/A	N
A transgenic Tie2-GFP athymic mouse model; a tool for vascular biology in xenograft tumors	Ewing sarcoma	Hillen F	Griffioen AW	2008	Y	N	2-4-A	N/A	Y
Role and mechanism of vasculogenic mimicry in gastrointestinal stromal tumors	Gastrointestinal	Sun B	Zhang L	2008	Y	N	2-4-B	N/A	N
Functional significance of VEGF-a in human ovarian carcinoma: role in vasculogenic mimicry	Ovary	Wang JY	Sun BC	2008	Y	Y	2-4-B	5-X	N
Study on vasculogenic mimicry in malignant esophageal stromal tumors	Esophageal stromal	Zhao H	Gu XM.	2008	Y	N	2-B	N/A	N
Time-lapse analysis and microdissection of living 3D melanoma cell cultures for genomics and proteomics	Melanoma	Demou ZN	Demou ZN	2008	N	Y	N/A	5-W-Y	N
Prognostic biomarkers in uveal melanoma: evidence for a stem cell-like phenotype associated with metastasis	Melanoma	Chang SH	Harbour JW.	2008	Y	N	2-4-B	N/A	N
A novel eGFP-expressing immunodeficient mouse model to study tumor-host interactions	Glioma	Niclou SP	Bjerkvig R	2008	Y	N	4-B	N/A	N
Microgenomics profile the endogenous angiogenic phenotype in subpopulations of aggressive melanoma	Melanoma	Demou ZN	Hendrix MJ	2008	N	Y	N/A	5-7-Y	N
Thalidomide influences growth and vasculogenic mimicry channel formation in melanoma	Melanoma	Zhang S	Sun B	2008	Y	N	3-4-A	NA	N
Expression Profiling of Galectin-3-Depleted Melanoma Cells Reveals Its Major Role in Melanoma Cell Plasticity and Vasculogenic Mimicry	Melanoma	Mourad-Zeidan A	Bar-Eli M	2008	Y	Y	2-4-A	5-X	N
Molecular regulation of vasculogenic mimicry in human uveal melanoma cells: role of helix-loop-helix Id2 (inhibitor of DNA binding 2)	Melanoma	Su F	Liu X	2009	N	Y	N/A	5-Y	N
Pituitary Adenoma with Peliosis: A Report of Two Cases	Pituitary adenoma	Mohammed S	Kovacs K	2009	Y	N	1-4-B	N/A	N
Cyclic AMP signaling as a mediator of vasculogenic mimicry in aggressive human melanoma cells in vitro	Melanoma	Lissitzky JC	Verrando P	2009	N	Y	N/A	5-Y	N
EphA2 as a promoter of melanoma tumorigenicity.	Melanoma	Margaryan NV	Hess AR.	2009	Y	Y	4-C	5-X	N
Influence of microenvironments on microcirculation patterns and tumor invasion-related protein expression in melanoma	Melanoma	Chen L.	Li X	2009	Y	N	1-4-B-C	N/A	N
A pilot study of vasculogenic mimicry immunohistochemical expression in intraocular melanoma model	Melanoma	Chen L.	Zhao S	2009	Y	N	3-4-B	N/A	Y
Hypoxia influences linearly patterned programmed cell necrosis and tumor blood supply patterns formation in melanoma.	Melanoma	Zhang S	Sun B.	2009	Y	N	1-3-B	N/A	N
Early incorporated endothelial cells as origin of metastatic tumor vasculogenesis	Lung	Elzarrad K	Al-Mehdi AB.	2009	N	N	N/A	N/A	N
Vasculogenic mimicry of acute leukemic bone marrow stromal cells.	Leukemic bone marrow	Mirshahi P	Mirshahi M	2009	N	Y	N/A	5-W-X	N
Galectin 1 proangiogenic and promigratory effects in the Hs683 oligodendroglioma model are partly mediated through the control of BEX2 expression.	Oligodendroglioma	Le Mercier M	Kiss R.	2009	Y	Y	3-B	5-X	Y
Comparison of tumor-associated vasculatures in uveal and cutaneous melanomas.	Melanomas	Bhat P	Folberg R.	2009	Y	N	1-C	N/A	N
Angiogenesis, Vasculogenesis, and Vasculogenic Mimicry in Ovarian Cancer	Ovary	Tang HS	Yao LQ	2009	N	N	N/A	N/A	N
Spheroid-forming subpopulation of breast cancer cells demonstrates vasculogenic mimicry via hsa-miR-299-5p regulated de novo expression of osteopontin.	Breast	Shevde LA	Samant RS	2010	N	Y	N/A	5-7-8-Y	N
Prognostic significance of periodic acid-Schiff-positive patterns in clear cell renal cell carcinoma	Renal Carcinoma	Vartanian A	Lichinitser M	2009	Y	N	1-C	N/A	N
Effect of Genistein on vasculogenic mimicry formation by human uveal melanoma cells	Melanoma	Cong R	Wang B	2009	Y	Y	3-B	6-Y	Y
Antiangiogenesis therapy might have the unintended effect of promoting tumor metastasis by increasing an alternative circulatory system.	Various	Qu B	Lv Y	2010	N/A	N/A	N/A	N/A	N
The role of VE-cadherin in osteosarcoma cells	Osteosarcoma	Zhang LZ	Huang WD	2010	N	Y	N/A	5-W-X	N
Loss of pigment epithelium-derived factor enables migration, invasion and metastatic spread of human melanoma	Melanoma	Orgaz JL	Jiménez B	2010	Y	Y	1-4-B	5-X	N
Nodal as a biomarker for melanoma progression and a new therapeutic target for clinical intervention	Melanoma	Strizzi L	Hendrix MJ	2009	Y	Y	1-4-A	5-Y	N
Vasculogenic mimicry of human ovarian cancer cells: role of CD147.	Ovary	Millimaggi D	Dolo V	2009	N	Y	N/A	6-X	N
Identification of virus resistant tumor cell subpopulations in three-dimensional uveal melanoma cultures	Melanoma	Valyi-Nagy K	Valyi-Nagy T	2010	N	Y	N/A	5-Y	N
Prognostic role of vasculogenic mimicry in colorectal cancer.	Colorectal	Baeten CI	Baeten CG	2009	Y	Y	2-3-4-B	5-X/Y	N
Expression and functional significance of Twist1 in hepatocellular carcinoma: its role in vasculogenic mimicry	Hepatocellular carcinoma	Sun T	Sun BC	2010	Y	Y	2-4-B	5-X	N
Vasculogenic mimicry: a new prognostic sign of gastric adenocarcinoma.	Gastric adenocarcinoma	Li M	Sun B.	2010	Y	N	2-4-B	N/A	N
Signalling pathways in vasculogenic mimicry.	Various	Paulis YW	Griffioen AW	2010	N	N	N/A	N/A	N
Histological, immunohistological, and ultrastructural description of vasculogenic mimicry in canine mammary cancer	Canine mammary cancer	Clemente M	Peña L	2010	Y	N	2-4-B	N/A	N
Endothelial-like cells derived directly from human tumor xenografts.	Breast	Sajithlal GB	Prochownik EV	2010	Y	Y	2-4-A	5-X	N
Glioma stem cells involved in tumor tissue remodeling in a xenograft model	Glioma	Dong J	Gu X	2010	Y	N	1-4-B	N/A	Y
A new alternative mechanism in glioblastoma vascularization: tubular vasculogenic mimicry	Glioblastoma	El Hallani S	Sanson M	2010	Y	Y	2-4-B	7-X	N
The embryonic morphogen, Nodal, is associated with channel-like structures in human malignant melanoma xenografts	Melanoma	McAllister JC	Murphy GF	2010	Y	N	1-4-C	N/A	Y
Vasculogenic mimicry contributes to lymph node metastasis of laryngeal squamous cell carcinoma	Laryngeal squamous cell carcinoma	Wang W	Sun B.	2010	Y	N	2-A	N/A	N
Investigation of vasculogenic mimicry in sebaceous carcinoma of the eyelid.	Sebaceous carcinoma	Xu X	Fan X	2010	Y	N	1-3-B	N/A	N
Differential regulation of the aggressive phenotype of inflammatory breast cancer cells by prostanoid receptors EP3 and EP4	Breast Cancer	Robertson FM	Cristofanilli M	2010	N	Y	N/A	5-W-X	N
The role and therapeutic potential of endothelial progenitor cells in tumor neovascularization	Various	Janic B	Arbab AS	2010	N	N	N/A	N/A	N
Glioma stem/progenitor cells contribute to neovascularization via transdifferentiation	Glioma	Dong J	Gu X	2011	Y	Y	2-4-B	5-X/Y	Y
The proliferation, apoptosis, invasion of endothelial-like epithelial ovarian cancer cells induced by hypoxia.	Ovary	Zhu P	Xu C.	2010	N	Y	N/A	5-W-X/Y	N
Clinicopathological implications of tumour-associated macrophages and vascularization in sinonasal melanoma	Melanoma	Shi L	Pan XL	2010	Y	N	2-3-A	N/A	N
Prognostic significance and mechanisms of patterned matrix vasculogenic mimicry in hepatocellular carcinoma.	Hepatocellular carcinoma	Liu WB	Wang XJ.	2011	Y	Y	4-B-C	5-X	N
Practical application of angiogenesis and vasculogenic mimicry in prostatic adenocarcinoma	Prostatic adenocarcinoma	Ahmadi SA	Bahadori M	2010	Y	N	3-A	N/A	N
Tumour vascularization via endothelial differentiation of glioblastoma stem-like cells	Glioblastoma	Ricci-Vitiani L	De Maria R	2010	Y	Y	4-B	5-7-X	N
Regulation of the embryonic morphogen Nodal by Notch4 facilitates manifestation of the aggressive melanoma phenotype	Melanoma	Hardy KM	Hendrix MJ	2010	N	Y	N/A	5-Y	N
Molecular regulation of vasculogenic mimicry in tumors and potential tumor-target therapy	Various	Fan YZ	Sun W	2010	N	N	N/A	N/A	N
Vasculogenic mimicry-potential target for glioblastoma therapy: an in vitro and in vivo study	Glioblastoma	Chen Y	Wang Y	2012	Y	Y	1-B-C	5-X	N
Bone marrow angiogenesis and progression in multiple myeloma	Myeloma	Ria R	Vacca A	2011	N	N	N/A	N/A	N
Embryonic vasculogenesis in nodular melanomas and tumour differentiation	Melanoma	Iyengar B	Singh AV	2011	Y	N	1-4-A	N/A	N
VEGFR-1 expressed by malignant melanoma-initiating cells is required for tumor growth	Melanoma	Frank NY	Frank MH	2011	Y	Y	1-4-B-C	5-X	Y
Trophoblastic vasculogenic mimicry in gestational choriocarcinoma	Gestational choriocarcinoma	Shih IeM	Shih IeM	2011	Y	N	2-4-B	N/A	N
Role of MicroRNA-26b in Glioma Development and Its Mediated Regulation on EphA2	Glioma	Wu N	Lin X	2011	N	Y	N/A	5-X	N
Inhibition of TGF-β signaling, vasculogenic mimicry and proinflammatory gene expression by isoxanthohumol	Breast Cancer	Serwe A	Erkel G	2012	N	Y	N/A	5-X	N
VEGFR1 and PKCα signaling control melanoma vasculogenic mimicry in a VEGFR2 kinase-independent manner	Melanoma	Vartanian A	Lichinitser M	2011	Y	Y	1-C	5-X	N
Overexpression of microtubule-associated protein-1 light chain 3 is associated with melanoma metastasis and vasculogenic mimicry	Melanoma	Han C	Zhao X	2011	Y	N	2-4-B	N/A	N
Melanoma vasculogenic mimicry capillary-like structure formation depends on integrin and calcium signaling	Melanoma	Vartanian A	Lichinitser M	2011	Y	Y	1-C	5-X	N
Melanoma stem cells: not rare, but well done.	Melanoma	Girouard SD	Murphy GF	2011	N	N	N/A	N/A	N
Osteopontin as a key mediator for vasculogenic mimicry in hepatocellular carcinoma	Hepatocelullar carcinoma	Liu W	Wang X	2011	Y	Y	4-C	5-X	N
A pilot histomorphology and hemodynamic of vasculogenic mimicry in gallbladder carcinomas in vivo and in vitro	Gallbladder carcinoma	Sun W	Ge CY	2011	Y	Y	1-4-A	5-X	Y
Clinical significance of vasculogenic mimicry in human gliomas	Glioma	Liu XM	Chen ZP	2011	Y	N	3-B-C	N/A	N
Contribution of cancer stem cells to tumor vasculogenic mimicry	Various	Yao XH	Bian XW	2011	N	N	N/A	N/A	N
Role of Twist in vasculogenic mimicry formation in hypoxic hepatocellular carcinoma cells in vitro	Hepatocelullar carcinoma	Ma JL	Lv Y	2011	N	Y	N/A	5-7-X	N
Consice review: Contribution of cancer stem cells to neovascularization	Various	Ping YF	Bian XW	2011	N	N	N/A	N/A	N
IRX1 influences peritoneal spreading and metastasis via inhibiting BDKRB2-dependent neovascularization on gastric cancer	Gastric Cancer	Jiang J	Yu Y	2011	Y	Y	3-C	6-X	N
A retrospective study of those histopathologic parameters predictive of invasion of the lymphatic system by canine mammary carcinomas	Canine mammary cancer	Rasotto R	Goldschmidt MH	2012	Y	N	1-4-A	N/A	N
CD133+ glioblastoma stem-like cells induce vascular mimicry in vivo	Glioblastoma	Chiao MT	Ko JL	2011	Y	N	1-4-B	N/A	N
Pancreatic cancer stem cells: new insights and perspectives	Pancreatic Cancer	Dorado J	Heeschen C	2011	N	N	N/A	N/A	N
HIF-1α stabilization by mitochondrial ROS promotes Met-dependent invasive growth and vasculogenic mimicry in melanoma cells	Melanoma	Comito G	Chiarugi P	2011	Y	Y	1-4-C	5-X	N
Zoledronic acid inhibits vasculogenic mimicry in murine osteosarcoma cell line in vitro	Osteosarcoma	Fu D	Feng X	2011	N	Y	N/A	5-7-X	N
Promotion of tumor cell metastasis and vasculogenic mimicry by way of transcription coactivation by Bcl-2 and Twist1: a study of hepatocellular carcinoma	Hepatocelullar carcinoma	Sun T	Liu ZY	2011	N	Y	N/A	5-X	N
Extraerythrocytic hemoglobin--a possible oxygen transporter in human malignant tumors	Various	Bürgers AC	Lammert E	2011	N	N	N/A	N/A	N
Investigation of vasculogenic mimicry in intracranial hemangiopericytoma	Intracranial hemangiopericytoma	Zhang Z	Teng L	2011	Y	N	3-B	N/A	N
A Matrigel-based tube formation assay to assess the vasculogenic activity of tumor cells	Melanoma	Francescone RA 3rd	Shao R	2011	N	Y	N/A	5-X	N
Role of hCG in Vasculogenic Mimicry in OVCAR-3 Ovarian Cancer Cell Line	Ovary	Su M	Zhang Y	2011	N	Y	N/A	5-7-X	N
Transforming growth factor-β is required for vasculogenic mimicry formation in glioma cell line U251MG	Glioma	Ling G	Ke Y	2011	N	Y	N/A	5-X	N
Vascular mimicry in cultured head and neck tumour cell lines	Head and Neck	Upile T	Sudhoff H	2011	N	Y	N/A	5-X	N
Ovarian cancer: Stat3, RhoA and IGF-IR as therapeutic targets	Ovary	Gest C	Soria C	2012	N	Y	N/A	5-X	N
Zinc finger E-box binding homeobox 1 promotes vasculogenic mimicry in colorectal cancer through induction of epithelial-to-mesenchymal transition	Colorectal	Liu Z	Leng X	2012	Y	Y	3-B	5-X	N
The role of TG2 in ECV304-related vasculogenic mimicry	Bladder cancer	Jones RA	Griffin M	2013	N	Y	N/A	5-7-W-Y	N
Vasculogenic mimicry and its clinical significance in medulloblastoma	Medulloblastoma	Wang SY	Ke YQ	2012	Y	N	1-4-C	N/A	N
CD105 (Endoglin) exerts prognostic effects via its role in the microvascular niche of paediatric high grade glioma	Glioma	Smith SJ	Grundy RG	2012	N	N	N/A	N/A	N
Short-term anti-vascular endothelial growth factor treatment elicits vasculogenic mimicry formation of tumors to accelerate metastasis	Ovary	Xu Y	Liu GL	2012	Y	Y	3-A-C	5-X	N
Vasculogenic mimicry is a marker of poor prognosis in prostate cancer	Prostate	Liu R	Xu Y	2012	Y	N	1-4-A	N/A	N
Stem cell marker CD271 is expressed by vasculogenic mimicry-forming uveal melanoma cells in three-dimensional cultures	Melanoma	Valyi-Nagy K	Valyi-Nagy T	2012	N	Y	N/A	5-Y	N
Tumor cell plasticity and angiogenesis in human melanomas	Melanoma	Mihic-Probst D	Dummer R	2012	Y	N	3-4-C	N/A	Y
CD133+ cells with cancer stem cell characteristics associates with vasculogenic mimicry in triple-negative breast cancer	Breast Cancer	Liu TJ	Liu N	2012	Y	Y	1-4-A	5-X	N
Overexpression of HIF-1α in primary gallbladder carcinoma and its relation to vasculogenic mimicry and unfavourable prognosis	Gallbladder	Sun W	Ye C	2012	Y	Y	2-4-A-C	5-X	N
Molecular pathways: vasculogenic mimicry in tumor cells: diagnostic and therapeutic implications	Various	Kirschmann DA	Hendrix MJ	2012	N	N	N/A	N/A	N
NHERF1 acts as a molecular switch to program metastatic behavior and organotropism via its PDZ domains	Breast Cancer	Cardone RA	Reshkin SJ	2012	N	Y	N/A	5-7-8-X-Y	Y
B16-F10 melanoma cells contribute to the new formation of blood vessels in the chick embryo chorioallantoic membrane through vasculogenic mimicry	Melanoma	Ribatti D	Vacca A	2013	Y	N	1-C	N/A	N
miR-409-3p inhibits HT1080 cell proliferation, vascularization and metastasis by targeting angiogenin	Fibrosarcoma	Weng C	Xu Z	2012	Y	Y	2-A	5-X	N
Tubular network formation by adriamycin-resistant MCF-7 breast cancer cells is closely linked to MMP-9 and VEGFR-2/VEGFR-3 over-expressions	Breast Cancer	Karroum A	Hatmi M	2012	N	Y	N/A	5-X	N
Hypoxia-induced vasculogenic mimicry formation via VE-cadherin regulation by Bcl-2	Melanoma	Zhao N	Gu Q	2012	N	Y	N/A	5-X	N
Exploring stemness gene expression and vasculogenic mimicry capacity in well- and poorly-differentiated hepatocellular carcinoma cell lines	Hepatocarcinoma	Lirdprapamongkol K	Svasti J	2012	N	Y	N/A	5-X	N
The involvement of Notch signaling in melanoma vasculogenic mimicry	Melanoma	Vartanian A	Stepanova E	2012	Y	Y	2-4-C	5-X	N
The origins of vacularization in tumors	Various	Liu J	Yuan YZ	2012	N	N	N/A	N/A	N
Glioblastoma-derived tumor cells induce vasculogenic mimicry through Flk-1 protein activation	Glioblastoma	Francescone R	Shao R	2012	Y	Y	2-4-B	5-X	Y
Expression of maspin in non-small cell lung cancer and its relationship to vasculogenic mimicry	Non-small cell lung cancer	Wu S	Tao Y	2012	Y	N	3-B	N/A	N
Lycorine hydrochloride inhibits metastatic melanoma cell-dominant vasculogenic mimicry	Melanoma	Liu R	Zhou Q	2012	Y	Y	1-A	5-X	N
CD133+ melanoma subpopulations contribute to perivascular niche morphogenesis and tumorigenicity through vasculogenic mimicry	Melanoma	Lai CY	Hsu MY	2012	Y	N	1-4-A-C	N/A	N
Tumor cell vasculogenic mimicry: from controversy to therapeutic promise	Various	Seftor RE	Hendrix MJ	2012	N	N	N/A	N/A	N
Endothelin-1 induces the transactivation of vascular endothelial growth factor receptor-3 and modulates cell migration and vasculogenic mimicry in melanoma cells	Melanoma	Spinella F	Bagnato A	2013	N	Y	N/A	5-X	N
Transdifferentiation of glioblastoma stem-like cells into mural cells drives vasculogenic mimicry in glioblastomas	Glioblastoma	Scully S	Shao R	2012	Y	Y	2-3-4-B	5-X	N
Periodic acid Schiff loops and blood lakes associated with metastasis in cutaneous melanoma	Melanoma	van Beurden A	Baeten CI	2012	N	N	N/A	N/A	N
Vasculogenic mimicry is a key prognostic factor for laryngeal squamous cell carcinoma: a new pattern of blood supply	Squamous cell carcinoma	Lin P	Zhang JM	2012	Y	N	2-B	N/A	N
Tumor angiogenesis and anti-angiogenic therapy in malignant gliomas revisited	Glioma	Plate KH	Dumont DJ	2012	N	N	N/A	N/A	N
Aberrant expression of CD133 in non-small cell lung cancer and its relationship to vasculogenic mimicry	Non-small cell lung cancer	Wu S	Tao Y	2012	Y	N	3-4-B	N/A	N
Vasculogenic mimicry of HT1080 tumour cells in vivo: critical role of HIF-1α-neuropilin-1 axis	Fibrosarcoma	Misra RM	Kale VP	2012	Y	Y	1-C	5-X	Y
Etiology and oncogenesis of pancreatic carcinoma	Pancreatic Cancer	Dobrila-Dintinjana R	Radić M	2012	N	N	N/A	N/A	N
Heterogeneity of endothelial cells--role in vessel specialization and cooperation in vasculogenic mimicry	Various	Kieda C	Kieda C	2013	N	N	N/A	N/A	N
HER2/neu expression correlates with vasculogenic mimicry in invasive breast carcinoma	Breast Cancer	Liu T	Ma Y	2013	Y	Y	2-4-A-C	5-X	N
Inherent phenotypic plasticity facilitates progression of head and neck cancer: endotheliod characteristics enable angiogenesis and invasion	Head and Neck	Tong M	Mallery SR	2013	Y	Y	1-4-A	5-Y	N
Vasculogenic mimicry is a prognostic factor for postoperative survival in patients with glioblastoma	Glioblastoma	Wang SY	Hu CC	2013	Y	N	3-B-C	N/A	N
Multiple myeloma macrophages: pivotal players in the tumor microenvironment	Myeloma	Berardi S	Vacca A	2013	N	N	N/A	N/A	N
Nicotinamide inhibits vasculogenic mimicry, an alternative vascularization pathway observed in highly aggressive melanoma	Melanoma	Itzhaki O	Markel G	2013	Y	Y	2-C	5-X	N
Mechanisms of neovascularization and resistance to anti-angiogenic therapies in glioblastoma multiforme	Glioblastoma	Soda Y	Verma IM	2013	Y	N	4-A	N/A	Y
Vascular endothelial growth factor receptor 2 (VEGFR-2) plays a key role in vasculogenic mimicry formation, neovascularization and tumor initiation by Glioma stem-like cells	Glioma	Yao X	Bian X	2013	Y	Y	3-4-A	5-7-X	Y
Contribution of the PI3K/MMPs/Ln-5γ2 and EphA2/FAK/Paxillin signaling pathways to tumor growth and vasculogenic mimicry of gallbladder carcinomas	Gallbladder	Lu XS	Fan YZ	2013	Y	Y	2-4-A	5-7-X	Y
CDH5 is specifically activated in glioblastoma stemlike cells and contributes to vasculogenic mimicry induced by hypoxia	Glioblastoma	Mao XG	Song SJ	2013	N	Y	N/A	5-X	N
CD133 expression in circulating tumor cells from breast cancer patients: potential role in resistance to chemotherapy	Breast Cancer	Nadal R	Serrano MJ	2013	N	N	N/A	N/A	N
Jatrorrhizine hydrochloride inhibits the proliferation and neovascularization of C8161 metastatic melanoma cells	Melanoma	Liu R	Zhou Q	2013	Y	Y	1-B	5-X	N
Basal caspase-3 activity promotes migration, invasion, and vasculogenic mimicry formation of melanoma cells	Melanoma	Liu YR	Mo J	2013	Y	Y	2-4-A	5-X	N
Targeting drug delivery systems for circumventing multidrug resistance of cancers	Multiple	Ju RJ	Lu WL	2013	N	N	N/A	N/A	N
Vasculogenic mimicry and aberrant expression of HIF-lα/E-cad are associated with worse prognosis of esophageal squamous cell carcinoma	Squamous cell carcinoma	Chai DM	Tao YS	2013	Y	N	3-4-B	N/A	N
PARP-1 regulates metastatic melanoma through modulation of vimentin-induced malignant transformation	Melanoma	Rodríguez MI	Oliver FJ	2013	N	Y	N/A	5-X	N
Slug promoted vasculogenic mimicry in hepatocellular carcinoma	Hepatocellular carcinoma	Sun D	Sun R	2013	Y	Y	2-4-B	5-X	Y
Vasculogenic mimicry: a novel target for glioma therapy	Glioma	Chen YS	Chen ZP	2014	Y	N	3-B-C	N/A	N
In vitro invasive pattern of hepatocellular carcinoma cell line HCCLM9 based on three-dimensional cell culture and quantum dots molecular imaging	Hepatocellular carcinoma	Fang M	Li Y	2013	N	Y	N/A	5-X	N
Tumor cell-mediated neovascularization and lymphangiogenesis contrive tumor progression and cancer metastasis	Various	Cao Z	Zhou Q	2013	N	N	N/A	N/A	N
Tumour vasculogenic mimicry is associated with poor prognosis of human cancer patients: a systemic review and meta-analysis	Melanoma	Cao Z	Zhou Q	2013	N	N	N/A	N/A	N
Clinical significances and prognostic value of cancer stem-like cells markers and vasculogenic mimicry in renal cell carcinoma	Renal Carcinoma	Zhang Y	Chi J	2013	Y	N	3-4-B	N/A	N
MicroRNA-9 inhibits vasculogenic mimicry of glioma cell lines by suppressing Stathmin expression	Glioma	Song Y	Liu X	2013	Y	Y	3-B	5-X	N
Stem cells and targeted approaches to melanoma cure	Melanoma	Murphy GF	Frank MH	2013	N	N	N/A	N/A	N
A new perspective of vasculogenic mimicry: EMT and cancer stem cells (Review)	Various	Fan YL	Liang XH	2013	N	N	N/A	N/A	N
Angiogenesis in multiple myeloma	Myeloma	Vacca A	Ribatti D	2013	N	N	N/A	N/A	N
Melanoma spheroid formation involves laminin-associated vasculogenic mimicry	Melanoma	Larson AR	Murphy GF	2014	Y	N	1-4-A	N/A	Y
Pitfalls of conservative treatments of multiple probable cerebral cavernous malformations (CCMs): clinicopathological features of CCMs coexisting with vasculogenic mimicry in an anaplastic oligodendroglioma	Oligodendroglioma	Yamamoto J	Nishizawa S	2014	Y	N	3-4-B	N/A	N
Lung cancer neovascularisation: Cellular and molecular interaction between endothelial and lung cancer cells	Lung Cancer	Kaessmeyer S	Plendl J	2014	Y	N	2-C	N/A	N
Enhanced cytotoxic effect of radiation and temozolomide in malignant glioma cells: targeting PI3K-AKT-mTOR signaling, HSP90 and histone deacetylases	Glioma	Choi EJ	Kim IA	2014	N	Y	N/A	5-X	N
Number of glioma polyploid giant cancer cells (PGCCs) associated with vasculogenic mimicry formation and tumor grade in human glioma	Glioma	Qu Y	Zhang S	2014	Y	N	2-B	N/A	Y
Development of the hemochorial maternal vascular spaces in the placenta through endothelial and vasculogenic mimicry	Planceta	Rai A	Cross JC	2014	N	N	N/A	N/A	N
The role of miR-200a in vasculogenic mimicry and its clinical significance in ovarian cancer	Ovary	Sun Q	Xiang J	2014	Y	Y	3-A	5-X	N
Angiogenesis, vasculogenic mimicry and vascular invasion in cutaneous malignant melanoma - implications for therapeutic strategies and targeted therapies	Melanoma	Chung HJ	Mahalingam M	2014	N	N	N/A	N/A	N
II. Capsular vaso-mimicry formed by transgenic mammary tumor spheroids implanted ectopically into mouse dorsal skin fold: implications for cellular mechanisms of metastasis	Breast Cancer	Witkiewicz H	Schnitzer JE	2013	Y	Y	4-B	N/A	N
Formation of vasculogenic mimicry in bone metastasis of prostate cancer: correlation with cell apoptosis and senescence regulation pathways	Prostate Cancer	Luo F	Xu Y	2014	Y	N	2-4-B-C	N/A	N
Unraveling the novel anti-osteosarcoma function of coptisine and its mechanisms	Osteosarcoma	Yu D	Zhou Q	2014	N	Y	N/A	5-X	N
BNIP3 supports melanoma cell migration and vasculogenic mimicry by orchestrating the actin cytoskeleton	Melanoma	Maes H	Agostinis P	2014	N	Y	N/A	5-X	N
Autophagy promotes the survival and development of tumors by participating in the formation of vasculogenic mimicry	Gastric Cancer	Ding YP	Xing CG	2014	N	Y	N/A	5-X	N
Norcantharidin inhibits tumor growth and vasculogenic mimicry of human gallbladder carcinomas by suppression of the PI3-K/MMPs/Ln-5γ2 signaling pathway	Gallbladder	Zhang JT	Fan YZ	2014	Y	Y	1-B	5-X	Y
Curcumin suppresses vasculogenic mimicry capacity of hepatocellular carcinoma cells through STAT3 and PI3K/AKT inhibition	Hepatocellular carcinoma	Chiablaem K	Svasti J	2014	N	Y	N/A	5-X	N
Role of endothelial progenitor cells in cancer progression	Various	Moschetta M	Ghobrial IM	2014	N	N	N/A	N/A	N
Neoplastic reprogramming of patient-derived adipose stem cells by prostate cancer cell-associated exosomes	Prostate Cancer	Abd Elmageed ZY	Abdel-Mageed AB	2014	Y	N	4-A	N/A	N
Multifunctional liposomes loaded with paclitaxel and artemether for treatment of invasive brain glioma	Glioma	Li XY	Lu WL	2014	Y	Y	1-A	5-X	N
Bioengineered human tumor within a bone niche.	Ewing’s sarcoma	Villasante A	Vunjak-Novakovic G	2014	N	N	N/A	N/A	N
PDGFRβ and FGFR2 mediate endothelial cell differentiation capability of triple negative breast carcinoma cells	Breast Cancer	Plantamura I	Tagliabue E	2014	Y	Y	2-4-A	5-X	Y
Lipid droplets may lay a spacial foundation for vasculogenic mimicry formation in hepatocellular carcinoma	Hepatocellular carcinoma	Li Y	Qiu L	2014	Y	N	2-B	N/A	N
Peroxisome proliferator-activated receptor γ ligands inhibit VEGF-mediated vasculogenic mimicry of prostate cancer through the AKT signaling pathway	Prostate Cancer	Qin L	Liao H	2014	N	Y	N/A	5-X	N
Inhibition of tumor vasculogenic mimicry and prolongation of host survival in highly aggressive gallbladder cancers by norcantharidin via blocking the ephrin type a receptor 2/focal adhesion kinase/paxillin signaling pathway	Gallbladder	Wang H	Fan YZ	2014	Y	Y	2-4-B	5-7-Y?	Y
Tumor cells forming sinusoids connected to vasculature are involved in hemorrhage of pineal choriocarcinoma	Pineal choriocarcinoma	Qi ST	Zhang JL	2014	Y	N	3-4-B	N/A	N
Epithelial-mesenchymal transition regulated by EphA2 contributes to vasculogenic mimicry formation of head and neck squamous cell carcinoma	Head and neck squamous cell carcinoma	Wang W	Zhao X	2014	Y	N	2-B	N/A	N
Inhibition of protein phosphatase 2A enhances cytotoxicity and accessibility of chemotherapeutic drugs to hepatocellular carcinomas	Hepatocellular carcinoma	Bai XL	Liang TB	2014	Y	Y	2-A	5-X	Y
Suberoylanilide hydroxamic acid, an inhibitor of histone deacetylase, suppresses vasculogenic mimicry and proliferation of highly aggressive pancreatic cancer PaTu8988 cells	Pancreatic Cancer	Xu XD	Cao C	2014	N	Y	N/A	5-X	N
Wnt5a promotes vasculogenic mimicry and epithelial-mesenchymal transition via protein kinase Cα in epithelial ovarian cancer	Ovary	Qi H	Dong X	2014	N	Y	N/A	5-X	N
Liposomes, modified with PTD(HIV-1) peptide, containing epirubicin and celecoxib, to target vasculogenic mimicry channels in invasive breast cancer	Breast Cancer	Ju RJ	Lu WL	2014	Y	Y	3-A	5-X	N
Ginsenoside Rg3 inhibition of vasculogenic mimicry in pancreatic cancer through downregulation of VE‑cadherin/EphA2/MMP9/MMP2 expression	Pancreatic Cancer	Guo JQ	Lin S	2014	Y	Y	2-B	6-X	Y
Epidermal growth factor/heat shock protein 27 pathway regulates vasculogenic mimicry activity of breast cancer stem/progenitor cells	Breast Cancer	Lee CH	Chang WW	2014	Y	Y	1-B	5-X	N
STAT3, p-STAT3 and HIF-1α are associated with vasculogenic mimicry and impact on survival in gastric adenocarcinoma	Gastric Cancer	Song YY	Zhang JP	2014	Y	N	2-B	N/A	N
Overexpression of Wnt5a promotes angiogenesis in NSCLC	Non small cell lung cancer	Yao L	An J	2014	Y	N	2-A	N/A	N
Number of polyploid giant cancer cells and expression of EZH2 are associated with VM formation and tumor grade in human ovarian tumor	Ovary	Zhang L	Zhang S	2014	Y	N	2-B	N/A	N
Merkel cell carcinoma expresses vasculogenic mimicry: demonstration in patients and experimental manipulation in xenografts	Merkel cell carcinoma	Lezcano C	Murphy GF	2014	Y	N	2-4-C	N/A	Y
Vasculogenic mimicry: a new prognostic sign of human osteosarcoma	Osteosarcoma	Ren K	Sun X	2014	Y	N	3-4-B	N/A	N
Mammalian target of rapamycin signaling is involved in the vasculogenic mimicry of glioma via hypoxia-inducible factor-1α	Glioma	Huang M	Huang S	2014	Y	Y	3-B	5-X	N
Twist1 expression induced by sunitinib accelerates tumor cell vasculogenic mimicry by increasing the population of CD133+ cells in triple-negative breast cancer	Breast Cancer	Zhang D	Chi J	2014	Y	Y	2-A-C	5-X	N
Curcumin inhibits vasculogenic mimicry through the downregulation of erythropoietin-producing hepatocellular carcinoma-A2, phosphoinositide 3-kinase and matrix metalloproteinase-2	Hepatocellular carcinoma	Liang Y	Ke Y	2014	N	Y	N/A	5-X	N
Divergence(s) in nodal signaling between aggressive melanoma and embryonic stem cells	Melanoma	Khalkhali-Ellis Z	Hendrix MJ	2015	N	Y	N/A	5-7-8-Y	N
MiR-124 represses vasculogenic mimicry and cell motility by targeting amotL1 in cervical cancer cells	Cervical Cancer	Wan HY	Tang H	2014	N	Y	N/A	5-X	N
ROCK is involved in vasculogenic mimicry formation in hepatocellular carcinoma cell line	Hepatocellular carcinoma	Zhang JG	Liu GL	2014	N	Y	N/A	5-X	N
Doxycycline as an inhibitor of the epithelial-to-mesenchymal transition and vasculogenic mimicry in hepatocellular carcinoma	Hepatocelullar carcinoma	Meng J	Liu Y	2014	Y	Y	1-4-A	5-X	Y
Cilengitide downmodulates invasiveness and vasculogenic mimicry of neuropilin 1 expressing melanoma cells through the inhibition of αvβ5 integrin	Melanoma	Ruffini F	Lacal PM	2015	N	Y	N/A	5-X	N
Myocyte enhancer factor 2C regulation of hepatocellular carcinoma via vascular endothelial growth factor and Wnt/β-catenin signaling	Hepatocelullar carcinoma	Bai XL	Liang TB	2015	N	Y	N/A	5-X	Y
Vascular channels formed by subpopulations of PECAM1+ melanoma cells	Melanoma	Dunleavey JM	Dudley AC	2014	Y	Y	2-4-B	5-X	N
Association of Notch1 with vasculogenic mimicry in human hepatocellular carcinoma cell lines	Hepatocellular carcinoma	Zhu MS	Liu C	2014	Y	Y	3-A	5-7-X	N
siRNA targeting stathmin inhibits invasion and enhances chemotherapy sensitivity of stem cells derived from glioma cell lines	Glioma	Song Y	Fu S	2014	N	Y	N/A	5-X	N
OCT4 expression and vasculogenic mimicry formation positively correlate with poor prognosis in human breast cancer	Breast Cancer	Liu T	Liu F	2014	Y	N	2-B	N/A	N
Suppressor of fused (Sufu) represses Gli1 transcription and nuclear accumulation, inhibits glioma cell proliferation, invasion and vasculogenic mimicry, improving glioma chemo-sensitivity and prognosis	Glioma	Liu X	Jiang C	2014	N	Y	N/A	5-X	N
Norcantharidin enhances TIMP‑2 anti‑vasculogenic mimicry activity for human gallbladder cancers through downregulating MMP‑2 and MT1‑MMP	Gallbladder	Zhu W	Fan YZ	2015	Y	Y	2-4-B	5-X	Y
Classification of microvascular patterns via cluster analysis reveals their prognostic significance in glioblastoma	Glioblastoma	Chen L	Zheng ZQ	2015	Y	N	3-C	N/A	N
Peroxiredoxin 2 is involved in vasculogenic mimicry formation by targeting VEGFR2 activation in colorectal cancer	Colorectal	Zhang S	Du K	2015	Y	Y	3-A	5-X	Y
MEK/ERK pathway is positively involved in hypoxia-induced vasculogenic mimicry formation in hepatocellular carcinoma which is regulated negatively by protein kinase A	Hepatocellular carcinoma	Huang B	Huang M	2015	N	Y	N/A	5-X	N
The effect of benzyl isothiocyanate and its computer-aided design derivants targeting alkylglycerone phosphate synthase on the inhibition of human glioma U87MG cell line	Glioma	Zhu Y	Yang P	2015	N	Y	N/A	5-X	Y
HIF-1α induces VE-cadherin expression and modulates vasculogenic mimicry in esophageal carcinoma cells	Esophageal carcinoma	Tang NN	Shi RH	2014	Y	Y	3-A	5-X	Y
N-cadherin participated in invasion and metastasis of human esophageal squamous cell carcinoma via taking part in the formation of vasculogenic mimicry.	Squamous cell carcinoma	Wang F	Fan QX	2015	N	Y	N/A	5-X	N
Advanced research on vasculogenic mimicry in cancer	Various	Qiao L	Tian Y	2015	N	N	N/A	N/A	N
Matrix metalloproteinase-9 is required for vasculogenic mimicry by clear cell renal carcinoma cells	Renal Carcinoma	Lin H	Qiu SP	2015	Y	Y	3-4-C	5-X	N
Curcumin suppresses invasiveness and vasculogenic mimicry of squamous cell carcinoma of the larynx through the inhibition of JAK-2/STAT-3 signaling pathway	Squamous cell carcinoma	Hu A	Sun GB	2015	N	Y	N/A	5-X	N
Intravitreally Injected HCmel12 Melanoma Cells Serve as a Mouse Model of Tumor Biology of Intraocular Melanoma	Melanoma	Kilian MM	Herwig MC	2015	Y	N	1-C	N/A	N
Subpopulations of uPAR+ contribute to vasculogenic mimicry and metastasis in large cell lung cancer	Lung cancer	Li Y	Ban X	2015	Y	Y	2-A	5-X	N
Inhibitory effects of B-cell lymphoma 2 on the vasculogenic mimicry of hypoxic human glioma cells	Glioma	Li J	Liang Y	2015	N	N	N/A	N/A	N
Effect of grape seed proanthocyanidins on tumor vasculogenic mimicry in human triple-negative breast cancer cells	Breast Cancer	Luan YY	Yu HS	2015	N	Y	N/A	5-X	N
CEACAM6 promotes tumor angiogenesis and vasculogenic mimicry in gastric cancer via FAK signaling	Gastric Cancer	Zang M	Yan M	2015	Y	Y	1-C	6-7-X	N
Mechanisms of tubulogenesis and endothelial phenotype expression by MSCs	Mesenchymal stem cells	Rytlewski JA	Suggs LJ	2015	N	Y	N/A	5-7-X	N
miR-1236 down-regulates alpha-fetoprotein, thus causing PTEN accumulation, which inhibits the PI3K/Akt pathway and malignant phenotype in hepatoma cells	Hepatoma	Gao R	Tang H	2015	N	Y	N/A	5-X	N
Dual effects of collagenase-3 on melanoma: metastasis promotion and disruption of vasculogenic mimicry	Melanoma	Zhao X	Che N	2015	Y	Y	2-4-B	5-X-Y	N
All-trans retinoic acid impairs the vasculogenic mimicry formation ability of U87 stem-like cells through promoting differentiation	Glioblastoma	Ling GQ	Ye W	2015	N	Y	N/A	5-X	N
Induction of Vasculogenic Mimicry Overrides VEGF-A Silencing and Enriches Stem-like Cancer Cells in Melanoma	Melanoma	Schnegg CI	Hsu MY	2015	N	Y	N/A	5-X	Y
Establishment and characterization of a new cell line of canine inflammatory mammary cancer: IPC-366	Breast Cancer	Caceres S	Illera JC	2015	Y	N	1-B	N/A	N
ZEB2 promotes vasculogenic mimicry by TGF-β1 induced epithelial-to-mesenchymal transition in hepatocellular carcinoma	Hepatocellular carcinoma	Yang Z	Wang Y	2015	Y	Y	2-B	5-X	N
LRIG1 inhibits hypoxia-induced vasculogenic mimicry formation via suppression of the EGFR/PI3K/AKT pathway and epithelial-to-mesenchymal transition in human glioma SHG-44 cells	Glioma	Zhang X	Qu J	2015	N	Y	N/A	5-X	N
Claudin-4 is required for vasculogenic mimicry formation in human breast cancer cells	Breast Cancer	Cui YF	Wang Q	2015	N	Y	N/A	6-7-X	N
Metastasis-associated in colon cancer-1 promotes vasculogenic mimicry in gastric cancer by upregulating TWIST1/2.	Gastric Cancer	Wang L	Liao W	2015	Y	Y	2-4-B	5-X	Y
Rho Kinase Inhibitor Fasudil Suppresses the Vasculogenic Mimicry of B16 Mouse Melanoma Cells Both In Vitro and In Vivo.	Melanoma	Xia Y	Xia Y	2015	Y	Y	1-5-B	5-X	Y
Histone deacetylase 3 expression correlates with vasculogenic mimicry through the phosphoinositide3-kinase / ERK-MMP-laminin5γ2 signaling pathway	Glioma	Liu X	Ke YQ	2015	Y	Y	3-B	5-X	N
Vasculogenic mimicry: lessons from melanocytic tumors	Melanoma	Spiliopoulos K	Kitsos G	2015	Y	N	1-A	N/A	N
Dehydroeffusol effectively inhibits human gastric cancer cell-mediated vasculogenic mimicry with low toxicity	Gastric Cancer	Liu W	Cao Z	2015	Y	Y	1-4-B	5-X	N
Expression of relative-protein of hypoxia-inducible factor-1α in vasculogenesis of mouse embryo	Embryo	Dong X	Chi J	2015	Y	N	2-A-C	N/A	N
Inhibition of SHP-2 promotes radiosensitivity in glioma.	Glioma	Sun Q	Liu X	2015	N	Y	N/A	5-X	N
Twist in hepatocellular carcinoma: pathophysiology and therapeutics	Hepatocellular carcinoma	Zou H	Cao JG	2015	N	N	N/A	N/A	N
Combretastatin A4 phosphate treatment induces vasculogenic mimicry formation of W256 breast carcinoma tumor in vitro and in vivo	Breast Cancer	Yao N	Zhang J	2015	Y	Y	2-B	5-X	N
The Effect of Chemoradiotherapy with SRC Tyrosine Kinase Inhibitor, PP2 and Temozolomide on Malignant Glioma Cells In Vitro and In Vivo.	Glioma	Eom KY	Kim IA	2016	N	Y	N/A	5-X	N
Glioblastoma vasculogenic mimicry: signaling pathways progression and potential anti-angiogenesis targets.	Glioblastoma	Mao JM	Li CX	2015	N	N	N/A	N/A	N
Aberrant Expression of Markers of Cancer Stem Cells in Gastric Adenocarcinoma and their Relationship to Vasculogenic Mimicry	Gastric Cancer	Zhou L	Wu SW	2015	Y	N	3-B	N/A	N
A novel bispecific immunotoxin delivered by human bone marrow-derived mesenchymal stem cells to target blood vessels and vasculogenic mimicry of malignant gliomas	Glioma	Zhang Y	Liu X	2015	Y	N	3-C	N/A	N
Erythropoietin and erythropoietin receptor in hepatocellular carcinoma: correlation with vasculogenic mimicry and poor prognosis	Hepatocellular carcinoma	Yang Z	Qiu Z	2015	Y	N	2-B	N/A	N
Multifunctional Tandem Peptide Modified Paclitaxel-Loaded Liposomes for the Treatment of Vasculogenic Mimicry and Cancer Stem Cells in Malignant Glioma	Glioma	Liu Y	He Q	2015	Y	Y	3-C	5-X	N
CD44 enhances tumor aggressiveness by promoting tumor cell plasticity	Ewing’s sarcoma	Paulis YW	Griffioen AW	2015	Y	Y	1-B	5-X	N
Hypoxia promotes vasculogenic mimicry formation by the Twist1-Bmi1 connection in hepatocellular carcinoma	Hepatocellular carcinoma	Liu K	Zhao N	2015	Y	Y	4-A-C	5-X	N
Endothelial-like malignant glioma cells in dynamic three dimensional culture identifies a role for VEGF and FGFR in a tumor-derived angiogenic response	Glioma	Smith SJ	Rahman R	2015	Y	Y	2-4-B	5-X	Y
USP44+ Cancer Stem Cell Subclones Contribute to Breast Cancer Aggressiveness by Promoting Vasculogenic Mimicry	Breast Cancer	Liu T	An J	2015	Y	Y	2-B	5-X	Y
Wnt3a Promotes the Vasculogenic Mimicry Formation of Colon Cancer via Wnt/β-Catenin Signaling	Colon Cancer	Qi L	Sun B	2015	Y	Y	3-B	5-X	Y
MiR-124 exerts tumor suppressive functions on the cell proliferation, motility and angiogenesis of bladder cancer by fine-tuning UHRF1	Bladder cancer	Wang X	Meng F	2015	N	Y	N/A	5-X	N
Hypoxia induced epithelial-mesenchymal transition and vasculogenic mimicry formation by promoting Bcl-2/Twist1 cooperation	Hepatocellular carcinoma	Liu K	Zhao N	2015	Y	Y	4-A-C	5-X	Y
Changes in microRNAs associated with Twist-1 and Bcl-2 overexpression identify signaling pathways	Hepatocellular carcinoma	Zhao N	Gu Q	2015	N	Y	N/A	5-X	N
Liposomes Combined an Integrin αvβ3-Specific Vector with pH-Responsible Cell-Penetrating Property for Highly Effective Antiglioma Therapy through the Blood-Brain Barrier	Glioma	Shi K	He Q	2015	Y	Y	3-C	5-X	N
Hepatitis B virus X promotes hepatocellular carcinoma development via nuclear protein 1 pathway	Hepatocellular carcinoma	Bak Y	Yu DY	2015	N	Y	N/A	5-X	N
The NC11 domain of human collagen XVI induces vasculogenic mimicry in oral squamous cell carcinoma cells	Oral squamous cell carcinoma	Bedal KB	Bauer RJ	2015	N	Y	N/A	5-X	N
Application of functional vincristine plus dasatinib liposomes to deletion of vasculogenic mimicry channels in triple-negative breast cancer	Breast Cancer	Zeng F	Lu WL	2015	Y	Y	1-C	5-X	Y
Vascular heterogeneity and targeting: the role of YKL-40 in glioblastoma vascularization	Glioblastoma	Shao R	Schwartz LM	2015	N	N	N/A	N/A	N
Targeting Syndecan-1, a molecule implicated in the process of vasculogenic mimicry, enhances the therapeutic efficacy of the L19-IL2 immunocytokine in human melanoma xenografts	Melanoma	Orecchia P	Carnemolla B	2015	Y	Y	4-A	5-X	Y
An HCG-rich microenvironment contributes to ovarian cancer cell differentiation into endothelioid cells in a three-dimensional culture system	Ovary	Su M	Zhang Y	2015	N	Y	N/A	5-7-X	N
Molecular mechanism of anti-cancer activity of phycocyanin in triple-negative breast cancer cells	Breast Cancer	Ravi M	Venkatraman G	2015	N	Y	N/A	5-X	N
Incarvine C suppresses proliferation and vasculogenic mimicry of hepatocellular carcinoma cells via targeting ROCK inhibition	Hepatocellular carcinoma	Zhang JG	Liu GL	2015	N	Y	N/A	5-X	N
Endostatin combined with radiotherapy suppresses vasculogenic mimicry formation through inhibition of epithelial-mesenchymal transition in esophageal cancer	Esophageal cancer	Chen X	Sun X	2016	N	Y	N/A	5-X	N
The Vascular Notch Ligands Delta-Like Ligand 4 (DLL4) and Jagged1 (JAG1) Have Opposing Correlations with Microvascularization but a Uniform Prognostic Effect in Primary Glioblastoma: A Preliminary Study	Glioblastoma	Qiu XX	Wang XF	2016	Y	N	3-C	N/A	N
The twisted survivin connection to angiogenesis	Various	Sanhueza C	Quest AF	2015	N	N	N/A	N/A	N
Analysis of caveolin-1 and phosphoinositol-3 kinase expression in primary uveal melanomas	Melanoma	Stenzel M	Lüke J	2016	Y	N	4-C	N/A	N
Multi-targeting Peptide-Functionalized Nanoparticles Recognized Vasculogenic Mimicry, Tumor Neovasculature, and Glioma Cells for Enhanced Anti-glioma Therapy	Glioma	Feng X	Chen J	2015	Y	Y	2-B	5-X	Y
Vasculogenic mimicry is a major feature and novel predictor of poor prognosis in patients with orbital rhabdomyosarcoma	Orbital rhabdomyosarcoma	Chen L	Tang X	2015	Y	N	2-B	N/A	N
Periodic acid-Schiff-positive loops and networks as a prognostic factor in oral mucosal melanoma	Melanoma	Song H	Ren G	2016	Y	N	2-C	N/A	N
The effect of PI3K inhibitor LY294002 and gemcitabine hydrochloride combined with ionizing radiation on the formation of vasculogenic mimicry of Panc-1 cells in vitro and in vivo	Pancreatic Cancer	Bai R	Yin L	2016	Y	Y	2-C	5-X	N
Effect of Adipocyte Secretome in Melanoma Progression and Vasculogenic Mimicry	Melanoma	Coelho P	Soares R	2016	N	Y	N/A	5-X	N
Vasculogenic mimicry: Possible role of effector caspase-3, caspase-6 and caspase-7	Various	Linder M	Tschernig T	2016	N	N	N/A	N/A	N
Linearly Patterned Programmed Cell Necrosis Induced by Chronic Hypoxia Plays a Role in Melanoma Angiogenesis	Melanoma	Zhao X	Liu T	2016	Y	N	2-B-C	N/A	N
MicroRNA-Let-7f reduces the vasculogenic mimicry of human glioma cells by regulating periostin-dependent migration	Glioma	Xue H	Li G	2016	Y	Y	3-B	5-X	N
Macitentan blocks endothelin-1 receptor activation required for chemoresistant ovarian cancer cell plasticity and metastasis	Ovary	Sestito R	Bagnato A	2016	N	Y	N/A	5-X	N
Tumor cell vascular mimicry: Novel targeting opportunity in melanoma	Melanoma	Hendrix MJ	Chu YW	2016	N	N	N/A	N/A	N
Placenta growth factor and neuropilin-1 collaborate in promoting melanoma aggressiveness	Melanoma	Pagani E	Lacal PM	2016	N	Y	N/A	5-X	N
Dual Receptor Recognizing Cell Penetrating Peptide for Selective Targeting, Efficient Intratumoral Diffusion and Synthesized Anti-Glioma Therapy.	Glioma	Liu Y	He Q	2016	Y	Y	3-C	5-X	N
Role of Bcl-2 and its associated miRNAs in vasculogenic mimicry of hepatocellular carcinoma	Hepatocellular carcinoma	Zhao N	Gu Q	2015	Y	N	4-B	N/A	N
Tumor vasculogenic mimicry predicts poor prognosis in cancer patients: a meta-analysis.	Various	Yang JP	Qian CN	2016	N	N	N/A	N/A	N
Twenty years after: the beautiful hypothesis and the ugly facts.	Various	Pezzella F	Qian CN	2016	N	N	N/A	N/A	N
Vasculogenic mimicry plays an important role in adrenocortical carcinoma.	Adrenocortical carcinoma	Zhang F	Qiu S	2016	Y	Y	3-B	5-X	N
Tumour angiogenesis-Origin of blood vessels	various	Krishna Priya S	Ganesan TS	2016	N	N	N/A	N/A	N
Galunisertib inhibits glioma vasculogenic mimicry formation induced by astrocytes	Glioma	Zhang C	Li X	2016	Y	Y	3-A	5-X	Y
miR-27a-3p suppresses tumor metastasis and VM by down-regulating VE-cadherin expression and inhibiting EMT: an essential role for Twist-1 in HCC	Hepatocellular carcinoma	Zhao N	Li X	2016	Y	Y	1-4-A	5-X	N
Vasculogenic mimicry and hypoxia-inducible factor-1α expression in cervical squamous cell carcinoma	Cervical squamous carcinoma	Zhou TJ	Xiang L	2016	N	N	N/A	N/A	N
cRGD inhibits vasculogenic mimicry formation by down-regulating uPA expression and reducing EMT in ovarian cancer.	Ovary	Tang J	Wang Y	2016	Y	Y	3-4-B	5-X	N
The relationship between vasculogenic mimicry and epithelial-mesenchymal transitions	various	Liu Q	Zhang J	2016	N	N	N/A	N/A	N
Epithelial-to-endothelial transition and cancer stem cells: two cornerstones of vasculogenic mimicry in malignant tumors	various	Sun B	Zhao X	2016	N	N	N/A	N/A	N
Destruction of vasculogenic mimicry channels by targeting epirubicin plus celecoxib liposomes in treatment of brain glioma	Glioma	Ju RJ	Lu WL	2016	Y	Y	3-C	5-X	N
Hinokitiol inhibits vasculogenic mimicry activity of breast cancer stem/progenitor cells through proteasome-mediated degradation of epidermal growth factor receptor	Breast Cancer	Tu DG	Chang WW	2016	N	Y	N/A	5-X	N
CD133+ cancer stem-like cells promote migration and invasion of salivary adenoid cystic carcinoma by inducing vasculogenic mimicry formation	Salivary adenoid cystic carcinoma	Wang SS	Liang XH	2016	Y	Y	2-C	5-7-8-X-Y	Y
miR186 suppresses prostate cancer progression by targeting Twist1	Prostate	Zhao X	Yu J	2016	N	Y	N/A	5-7-X	N
The hypoxia-related signaling pathways of vasculogenic mimicry in tumor treatment	various	Li S	Han X	2016	N	N	N/A	N/A	N
Association of Vasculogenic Mimicry Formation and CD133 Expression with Poor Prognosis in Ovarian Cancer.	Ovary	Liang J	Wu X.	2016	Y	N	2-A	N/A	N
Stabilized Heptapeptide A7R for Enhanced Multifunctional Liposome-Based Tumor-Targeted Drug Delivery	Glioma	Ying M	Lu W	2016	Y	N	2-C	N/A	N
Xiaotan Sanjie decoction inhibits angiogenesis in gastric cancer through Interleukin-8-linked regulation of the vascular endothelial growth factor pathway	Gastric Cancer	Shi J	Wei P	2016	N	Y	N/A	5-X	N
Dickkopf-1-promoted vasculogenic mimicry in non-small cell lung cancer is associated with EMT and development of a cancer stem-like cell phenotype	Lung cancer	Yao L	Meng J	2016	N/A	Y	N/A	5-X	Y
CD147 and matrix-metalloproteinase-2 expression in metastatic and non-metastatic uveal melanomas	Melanoma	Lüke J	Tura A	2016	Y	N	2-C	N/A	N
MACC-1 Promotes Endothelium-Dependent Angiogenesis in Gastric Cancer by Activating TWIST1/VEGF-A Signal Pathway	Gastric Cancer	Wang L	Liao W	2016	N	Y	N/A	5-X	Y
Multi-targeting NGR-modified liposomes recognizing glioma tumor cells and vasculogenic mimicry for improving anti-glioma therapy	Glioma	Huang D	Zhang X	2016	N	Y	N/A	5-X	Y
Melanoma educates mesenchymal stromal cells towards vasculogenic mimicry.	Melanoma	Vartanian A	Belyavsky A	2016	N	Y	N/A	5-X	N
Vasculogenic Mimicry in Prostate Cancer: The Roles of EphA2 and PI3K	Prostate	Wang H	Qiu S	2016	Y	Y	3-4-C	5-X	N
Desmoglein 2 promotes vasculogenic mimicry in melanoma and is associated with poor clinical outcome	Melanoma	Tan LY	Ebert LM	2016	Y	Y	2-C	5-X	N
Involvement of human chorionic gonadotropin in regulating vasculogenic mimicry and hypoxia-inducible factor-1α expression in ovarian cancer cells	Ovary	Su M	Zhang Y	2016	N	Y	N/A	6-7-W-X	N
Effects of HCG on human epithelial ovarian cancer vasculogenic mimicry formation in vivo	Ovary	Gao S	Zhang Y	2016	Y	N	2-3-4-A	N/A	N
Human cytomegalovirus may promote tumour progression by upregulating arginase-2	Glioblastoma	Costa H	Yaiw KC	2016	N	Y	N/A	5-X	N
Function of AURKA protein kinase in the formation of vasculogenic mimicry in triple-negative breast cancer stem cells	Breast cancer	Liu Y	Zhao N	2016	Y	Y	2-B	5-X	Y
Rendomab B4, a monoclonal antibody that discriminates the human endothelin B receptor of melanoma cells and inhibits their migration	Melanoma	Borrull A	Robin P	2016	N	N	N/A	N/A	N
KDM4B-mediated epigenetic silencing of miRNA-615-5p augments RAB24 to facilitate malignancy of hepatoma cells	Hepatoma	Chen Z	Tang H	2016	N	Y	N/A	5-X	N
Everolimus affects vasculogenic mimicry in renal carcinoma resistant to sunitinib	Renal carcinoma	Serova M	de Gramont A	2016	Y	Y	1-A	5-X	Y
C-myc overexpression drives melanoma metastasis by promoting vasculogenic mimicry via c-myc/snail/Bax signaling	Melanoma	Lin X	Sun B	2017	Y	Y	3-B-C	5-X	Y
Roles of different IRES-dependent FGF2 isoforms in the acquisition of the major aggressive features of human metastatic melanoma	Melanoma	Andreucci E	Magnelli L	2017	N	Y	N/A	5-X	N
Escaping Antiangiogenic Therapy: Strategies Employed by Cancer Cells	various	Pinto MP	Owen GI	2016	N	N	N/A	N/A	N
Antitumor activity of a novel anti-vascular endothelial growth factor receptor-1 monoclonal antibody that does not interfere with ligand binding	Melanoma	Graziani G	Lacal PM	2016	N	Y	N/A	5-X	N
Nodal signaling promotes vasculogenic mimicry formation in breast cancer via the Smad2/3 pathway	Breast cancer	Gong W	Li Y	2016	Y	Y	2-B	5-7-X	N
Notch1 promotes vasculogenic mimicry in hepatocellular carcinoma by inducing EMT signaling	Hepatocellular carcinoma	Jue C	Yanqing L	2016	Y	Y	3-B	5-X	Y
iPSC-derived cancer stem cells provide a model of tumor vasculature	Lewis lung carcinoma	Prieto-Vila M	Seno M	2016	Y	Y	2-B	5-7-X	N
Pulmonary carcinoma with metastasis in a long-finned pilot whale (Globicephala melas)	Lung cancer in a long-finned pilot whale (Globicephala melas)	Suárez-Santana CM	Fernández A	2016	Y	N	1-A	N/A	N
In Vitro and In Vivo Effects of Tumor Suppressor Gene PTEN on Endometriosis: An Experimental Study	Endometriosis	Lv J	Li Q	2016	N	Y	N/A	5-X	N
Epithelial-mesenchymal transition regulated by p38/MAPK signaling pathways participates in vasculogenic mimicry formation in SHG44 cells transfected with TGF-β cDNA loaded lentivirus in vitro and in vivo	Glioma	Ling G	Wang Y	2016	N	Y	N/A	5-X	N
Trans-nonachlor decreases miR-141-3p levels in human melanocytes in vitro promoting melanoma cell characteristics and shows a multigenerational impact on miR-8 levels in Drosophila	Melanoma	Verrando P	Rahmani R	2016	N	Y	N/A	5-7-Y	N
The effects of CD147 on the cell proliferation, apoptosis, invasion, and angiogenesis in glioma	Glioma	Yin H	Chen X	2017	N	N	N/A	N/A	N
Inhibitor of vasculogenic mimicry restores sensitivity of resistant melanoma cells to DNA-damaging agents	Melanoma	Vartanian A	Shprakh Z	2017	N	Y	N/A	5-X	N
Targeting vincristine plus tetrandrine liposomes modified with DSPE-PEG2000-transferrin in treatment of brain glioma	Glioma	Song XL	Li XT	2017	N	Y	N/A	5-X	N
Vasculogenic mimicry in hepatocellular carcinoma contributes to portal vein invasion	Hepatocellular carcinoma	Jue C	Yanqing L	2017	Y	N	1-4-C	N/A	N
Liposome-Based Systemic Glioma-Targeted Drug Delivery Enabled by All-d Peptides	Glioma	Ying M	Lu W	2016	N	Y	N/A	5-X	N
Yi Ai Fang, a traditional Chinese herbal formula, impacts the vasculogenic mimicry formation of human colorectal cancer through HIF-1α and epithelial mesenchymal transition	Colorectal	Hou F	Xu J	2016	Y	Y	2-A	5-X	Y
A stabilized peptide ligand for multifunctional glioma targeted drug delivery	Glioma	Ying M	Lu W	2016	Y	Y	2-A	5-X	Y
Association between Tumor Vasculogenic Mimicry and the Poor Prognosis of Gastric Cancer in China: An Updated Systematic Review and Meta-Analysis	Gastric Cancer	Guo Q	Hua B	2016	N	N	N/A	N/A	N
Tumor-associated macrophages induce vasculogenic mimicry of glioblastoma multiforme through cyclooxygenase-2 activation	Glioblastoma	Rong X	Peng Y	2016	Y	Y	3-A	5-X	Y
Vasculogenic mimicry in small cell lung cancer	Lung	Williamson SC	Dive C	2016	Y	Y	2-B	5-X	N
Hypoxia-induced vasculogenic mimicry formation in human colorectal cancer cells: Involvement of HIF-1a, Claudin-4, and E-cadherin and Vimentin	Colorectal	Li W	Hou F	2016	Y	N	4-C	N/A	Y
MicroRNA-584-3p reduces the vasculogenic mimicry of human glioma cells by regulating hypoxia-induced ROCK1 dependent stress fiber formation	Glioma	Xu S	Li G	2017	Y	Y	3-B	5-X	N
M2-like tumor-associated macrophages drive vasculogenic mimicry through amplification of IL-6 expression in glioma cells	Glioma	Zhang L	Qu X	2017	Y	Y	2-A	5-X	N
Dietary Flavonoids Luteolin and Quercetin Suppressed Cancer Stem Cell Properties and Metastatic Potential of Isolated Prostate Cancer Cells	Prostate cancer	Tsai PH	Lee MT	2016	N	Y	N/A	5-X	N
Vasculogenic mimicry in malignant mesothelioma: an experimental and immunohistochemical analysis	Mesothelioma	Pulford E	Klebe S	2016	Y	Y	1-4-A	5-X	Y
Verteporfin suppresses cell survival, angiogenesis and vasculogenic mimicry of pancreatic ductal adenocarcinoma via disrupting the YAP-TEAD complex	Adenocarcinoma	Wei H	Li J	2017	Y	Y	1-C	5-X	Y
Hypoxia induced Bcl-2/Twist1 complex promotes tumor cell invasion in oral squamous cell carcinoma	Hepatocellular carcinoma	Duan Y	Wang X	2017	N	N	N/A	N/A	N
Tat-Interacting Protein 30 (TIP30) Expression Serves as a New Biomarker for Tumor Prognosis: A Systematic Review and Meta-Analysis	Various	Xu T	Hua B	2017	N	N	N/A	N/A	N
Downregulation of transgelin blocks interleukin-8 utilization and suppresses vasculogenic mimicry in breast cancer cells	Breast	Aikins AR	Kim CW	2017	N	Y	N/A	5-X	N
Vasculogenic Mimicry in Clinically Non-functioning Pituitary Adenomas: a Histologic Study	Pituitary Adenomas	Di Michele J	Di Ieva A	2017	Y	N	2-3-B	N/A	N
Significance of Vasculogenic Mimicry Formation in Gastric Carcinoma	Gastric Carcinoma	Lv J	Che N	2017	Y	N	3-B	N/A	N
Notch3 signaling-mediated melanoma-endothelial crosstalk regulates melanoma stem-like cell homeostasis and niche morphogenesis	Melanoma	Hsu MY	Alani RM	2017	Y	Y	4-A	5-X	N
RhoA/ROCK pathway inhibition by fasudil suppresses the vasculogenic mimicry of U2OS osteosarcoma cells in vitro	Osteosarcoma	Xia Y	Zhu F	2017	N	Y	N/A	5-X	N
Evaluation of the correlation of vasculogenic mimicry, ALDH1, KiSS-1, and MACC1 in the prediction of metastasis and prognosis in ovarian carcinoma	Ovary	Yu L	Wang D	2017	Y	N	3-B	N/A	N
Daughter Cells and Erythroid Cells Budding from PGCCs and Their Clinicopathological Significances in Colorectal Cancer	Colorectal	Zhang D	Zhang S	2017	Y	N	3-B	N/A	N
The Expression and Functional Significance of Runx2 in Hepatocellular Carcinoma: Its Role in Vasculogenic Mimicry and Epithelial-Mesenchymal Transition	Hepatocellular carcinoma	Cao Z	Zhao N	2017	Y	Y	2-A	5-7-X	N
Long non-coding RNA MALAT1 promotes gastric cancer tumorigenicity and metastasis by regulating vasculogenic mimicry and angiogenesis	Gastric	Li Y	Liao W	2017	Y	Y	2-B	5-7-X	N
Anti-angiogenic treatment promotes triple-negative breast cancer invasion via vasculogenic mimicry	Breast cancer	Sun H	Sun S	2017	Y	N	1-2-4-B	N/A	Y
Immunohistochemical Study of Vasculogenic Mimicry and Angiogenesis in Melanocytic Tumors of the Eye and the Periocular Area	Melanoma	Spiliopoulos K	Kitsos G	2017	Y	N	1-4-B	N/A	N
Vasculogenic mimicry signaling revisited: focus on non-vascular VE-cadherin	Various	Delgado-Bellido D	Oliver FJ	2017	N	N	N/A	N/A	N
Glioblastoma stem cell differentiation into endothelial cells evidenced through live-cell imaging	Glioblastoma	Mei X	Chen ZP	2017	Y	Y	4-A	5-X	Y
GRP78 enabled micelle-based glioma targeted drug delivery	Glioma	Ran D	Lu W	2017	Y	N	4-A	N/A	N
Paris polyphylla Suppresses Proliferation and Vasculogenic Mimicry of Human Osteosarcoma Cells and Inhibits Tumor Growth In Vivo	Osteosarcoma	Yao N	Zhang J	2017	Y	Y	2-B	5-X	Y
New Acridine Thiourea Gold(I) Anticancer Agents: Targeting the Nucleus and Inhibiting Vasculogenic Mimicry	Breast cancer	Pérez SA	Ruiz J	2017	N	Y	N/A	5-X	N
MicroRNA-27b functions as a new inhibitor of ovarian cancer-mediated vasculogenic mimicry through suppression of VE-cadherin expression	Ovary	Liu W	Cao Z	2017	Y	Y	1-4-B	5-X	N
Synergistic effects of the immune checkpoint inhibitor CTLA-4 combined with the growth inhibitor lycorine in a mouse model of renal cell carcinoma	Renal carcinoma	Li X	Liu C	2017	N	N	N/A	N/A	N
Aptamer-mediated impairment of EGFR-integrin αvβ3 complex inhibits vasculogenic mimicry and growth of triple-negative breast cancers	Breast cancer	Camorani S	Cerchia L	2017	N	Y	N/A	5-7-X	Y
Evaluation of the correlation of vasculogenic mimicry, ALDH1, KAI1 and microvessel density in the prediction of metastasis and prognosis in colorectal carcinoma	Colorectal	Zhu B	Wang D	2017	Y	N	3-C	N/A	N
Triple negative breast cancer: the kiss of death	Breast cancer	Jitariu AA	Raica M	2017	N	N	N/A	N/A	N
HIF-1α promoted vasculogenic mimicry formation in hepatocellular carcinoma through LOXL2 up-regulation in hypoxic tumor microenvironment	Hepatocellular carcinoma	Wang M	Sun B	2017	Y	Y	2-B	5-X	N
Inhibitory effect of norcantharidin on melanoma tumor growth and vasculogenic mimicry by suppressing MMP-2 expression	Melanoma	Wang Z	Yan S	2017	Y	N	2-B	N/A	N
Gene silencing of indoleamine 2,3-dioxygenase hinders tumor growth through angiogenesis inhibition	Various	Pan J	Min W	2017	Y	Y	3-A	5-X	Y
Arrested Development: Infantile Hemangioma and the Stem Cell Teratogenic Hypothesis	Hemangioma	Harbi S	Mignatti P	2017	N	N	N/A	N/A	N
HMGA2 promotes vasculogenic mimicry and tumor aggressiveness by upregulating Twist1 in gastric carcinoma	Gastric Carcinoma	Sun J	Zhang D	2017	Y	Y	2-A	5-X	N
Role of X‑linked inhibitor of apoptosis‑associated factor‑1 in vasculogenic mimicry in ovarian cancer	Ovary	Wang Y	Mao H	2017	Y	N	2-B	N/A	Y
nRGD modified lycobetaine and octreotide combination delivery system to overcome multiple barriers and enhance anti-glioma efficacy	Glioma	Chen T	Gong T	2017	Y	Y	2-A	5-X	N
Antitumor efficacy of Lf modified daunorubicin plus honokiol liposomes in treatment of brain glioma	Glioma	Liu S	Chen GR	2017	N	Y	N/A	5-X	N
HIF-2α promotes the formation of vasculogenic mimicry in pancreatic cancer by regulating the binding of Twist1 to the VE-cadherin promoter	Pancreatic Cancer	Yang J	Zhou J	2017	Y	Y	3-A	5-X	Y
Vasculogenic mimicry is associated with increased tumor-infiltrating neutrophil and poor outcome in esophageal squamous cell carcinoma	Esophageal Carcinoma	Zhang J	Zhang J	2017	Y	N	3-B	N/A	N
Luteolin suppresses angiogenesis and vasculogenic mimicry formation through inhibiting Notch1-VEGF signaling in gastric cancer	Gastric	Zang M	Liu B	2017	N	Y	N/A	5-X	N
EGFR/EGFRvIII Dual-Targeting Peptide-Mediated Drug Delivery for Enhanced Glioma Therapy	Glioma	Mao J	Lu W	2017	Y	Y	2-C	5-X	N
Vasculogenic mimicry in vitro in tumour cells derived from metastatic malignant pleural effusions (letter)	Various	Sasanelli F	Klebe S	2017	N	Y	N/A	5-X	N
COE inhibits vasculogenic mimicry in hepatocellular carcinoma via suppressing Notch1 signaling	Hepatocellular carcinoma	Jue C	Yanqing L	2017	Y	Y	3-A	5-X	Y
Rictor regulates the vasculogenic mimicry of melanoma via the AKT-MMP-2/9 pathway	Melanoma	Liang X	Sun B	2017	Y	Y	3-B	5-X	N
Characteristics of Mel Ibr Melanoma Line Subclone after Treatment with Chicken Embryo Extract	Melanoma	Suraeva NM	Baryshnikova MA	2017	N	Y	N/A	5-X	N
PRDX2 in Myocyte Hypertrophy and Survival is Mediated by TLR4 in Acute Infarcted Myocardium	Cardiomyocitos	Jin X	Hu W	2017	N	Y	N/A	5-X	N
Structural and functional identification of vasculogenic mimicry in vitro	Ovary	Racordon D	Owen GI	2017	N	Y	N/A	6-7-8-9-Y	N
MMP-2 and MMP-13 affect vasculogenic mimicry formation in large cell lung cancer	Lung	Li Y	Liu T	2017	Y	Y	3-B	5-X	Y
Autophagy-induced KDR/VEGFR-2 activation promotes the formation of vasculogenic mimicry by glioma stem cells	Glioma	Wu HB	Bian XW	2017	Y	Y	3-B	7-X	N
Cyclin-dependent kinase 5 controls vasculogenic mimicry formation in non-small cell lung cancer via the FAK-AKT signaling pathway	Lung	Zhou X	Liu J	2017	Y	Y	2-B	5-X	N
Osteopontin and vasculogenic mimicry formation are associated with response to neoadjuvant chemotherapy in advanced breast cancer	Breast	Gu M	Zheng X	2017	Y	N	2-B	N/A	N
Growth of Uveal Melanoma following Intravitreal Bevacizumab.	Melanoma	Francis JH	Abramson DH	2017	Y	N	2-A	N/A	N
Expression of Antimicrobial Peptides by Uveal and Cutaneous Melanoma Cells and Investigation of Their Role in Tumor Cell Migration and Vasculogenic Mimicry	Melanoma	Manarang JC	McDermott AM	2017	N	Y	N/A	5-W-Y	N
Tumor vasculogenic mimicry formation as an unfavorable prognostic indicator in patients with breast cancer	Breast	Shen Y	Yang J	2017	N	N	N/A	N/A	N
Downregulation of DEPTOR inhibits the proliferation, migration, and survival of osteosarcoma through PI3K/Akt/mTOR pathway	Osteosarcoma	Hu B	Shao Z	2017	N	Y	N/A	5-X	N
Overexpression of leptin receptor in human glioblastoma: Correlation with vasculogenic mimicry and poor prognosis	Glioblastoma	Han G	Liu J	2017	Y	N	2-B	N/A	N
The 150 most important questions in cancer research and clinical oncology series: questions 57-66 : Edited by Chinese Journal of Cancer	Various	Chinese Journal of Cancer		2017	N	N	N/A	N/A	N
Platelet-derived growth factor-C promotes human melanoma aggressiveness through activation of neuropilin-1	Melanoma	Ruffini F	Lacal PM	2017	N	Y	N/A	5-X	N
SUMO1 modification of KHSRP regulates tumorigenesis by preventing the TL-G-Rich miRNA biogenesis	Prostate	Yuan H	Yu J	2017	N	Y	N/A	5-X	Y
The role of WT1 isoforms in vasculogenic mimicry and metastatic potential of human triple negative breast cancer cells	Breast	Bissanum R	Kanokwiroon K	2017	N	Y	N/A	5-X	N
Notch4 inhibition suppresses invasion and vasculogenic mimicry formation of hepatocellular carcinoma cells	Hepatocellular carcinoma	Cheng R	Chen YL	2017	N	Y	N/A	5-X	Y
Application of multifunctional targeting epirubicin liposomes in the treatment of non-small-cell lung cancer	Lung	Song XL	Cheng L	2017	N	Y	N/A	5-X	Y
MiR-193b regulates breast cancer cell migration and vasculogenic mimicry by targeting dimethylarginine dimethylaminohydrolase 1	Breast	Hulin JA	Mangoni AA	2017	N	Y	N/A	5-X	N
The Effect of Aquaporin 1-Inhibition on Vasculogenic Mimicry in Malignant Mesothelioma	Mesothelioma	Pulford E	Klebe S	2017	N	Y	N/A	5-X	Y
Collateral Damage Intended-Cancer-Associated Fibroblasts and Vasculature Are Potential Targets in Cancer Therapy	Various	Cavaco A	Eble JA	2017	Y	N	2-4-C	N/A	N
Macrophage migration inhibitory factor promotes vasculogenic mimicry formation induced by hypoxia via CXCR4/AKT/EMT pathway in human glioblastoma cells	Glioblastoma	Guo X	Li G	2017	Y	Y	3-B	5-X	N
TM4SF5 promotes metastatic behavior of cells in 3D extracellular matrix gels by reducing dependency on environmental cues	Hepatocellular carcinoma	Song DG	Lee JW	2017	N	Y	N/A	5-X	N
Low dosage of arsenic trioxide inhibits vasculogenic mimicry in hepatoblastoma without cell apoptosis	Hepatoblastoma	Zhang F	Wu CJ	2017	Y	Y	1-4-A	5-X	Y
Vascularized Tissue-Engineered Model for Studying Drug Resistance in Neuroblastoma	Neuroblastoma	Villasante A	Vunjak-Novakovic G	2017	Y	N	2-4-B	N/A	N
Triptonide potently suppresses pancreatic cancer cell-mediated vasculogenic mimicry by inhibiting expression of VE-cadherin and chemokine ligand 2 genes	Pancreatic Cancer	Han H	Zhou Q	2017	Y	N	2-4-B	5-X	N
3D collagen architecture induces a conserved migratory and transcriptional response linked to vasculogenic mimicry	Breast	Velez DO	Fraley SI	2017	Y	Y	2-B	5-W-X	N
Down-regulating Myoferlin inhibits the vasculogenic mimicry of melanoma via decreasing MMP-2 and inducing mesenchymal-to-epithelial transition.	Melanoma	Zhang W	Zhou Y	2017	Y	Y	3-B	5-X	N
Mig-7 expression and vasculogenic mimicry in malignant ovarian tumors	Ovary	Czekierdowski A	Gurynowicz G	2017	Y	N	1-B	N/A	N
Bacterial nanocellulose-IKVAV hydrogel matrix modulates melanoma tumor cell adhesion and proliferation and induces vasculogenic mimicry in vitro	Melanoma	Reis EMD	Porto LM	2017	N	Y	N/A	5-X	N
TXNDC5 is a cervical tumor susceptibility gene that stimulates cell migration, vasculogenic mimicry and angiogenesis by down-regulating SERPINF1 and TRAF1 expression	Cervical	Xu B	Chang X	2017	N	Y	N/A	5-X	N
Inhibitory effects of compound DMBT on hypoxia-induced vasculogenic mimicry in human breast cancer	Breast	Li S	Han X	2017	Y	Y	3-A	5-X	N
Netrin-1 elicits metastatic potential of non-small cell lung carcinoma cell by enhancing cell invasion, migration and vasculogenic mimicry via EMT induction	Small lung cancer	Zhang X	Zhang W	2017	N	Y	N/A	5-X	N
BCL-XL overexpression promotes tumor progression-associated properties	Various	Trisciuoglio D	Del Bufalo D	2017	Y	Y	2-A	5-X	Y
MIG7 is involved in vasculogenic mimicry formation rendering invasion and metastasis in hepatocellular carcinoma	Hepatocellular carcinoma	Qu B	Lu Y	2017	Y	Y	2-A	5-X	N
VEGF and SEMA4D have synergistic effects on the promotion of angiogenesis in epithelial ovarian cancer	Ovary	Chen Y	Wang K	2017	N	Y	N/A	5-X	N
Long Non-Coding RNA HOXA-AS2 Regulates Malignant Glioma Behaviors and Vasculogenic Mimicry Formation via the MiR-373/EGFR Axis	Glioma	Gao Y	Xue Y	2017	Y	Y	3-A	5-X	N
Phosphorylation of STAT3 Promotes Vasculogenic Mimicry by Inducing Epithelial-to-Mesenchymal Transition in Colorectal Cancer	Colorectal	Han C	Wu L	2017	Y	Y	2-A	5-X	N
Hyaluronic acid modified daunorubicin plus honokiol cationic liposomes for the treatment of breast cancer along with the elimination vasculogenic mimicry channels.	Breast	Ju RJ	Li XT	2018	N	Y	N/A	5-X	N
Loss of ATRX suppresses ATM dependent DNA damage repair by modulating H3K9me3 to enhance temozolomide sensitivity in glioma	Glioma	Han B	Jiang C	2018	N	N	N/A	N/A	N
Development a hyaluronic acid ion-pairing liposomal nanoparticle for enhancing anti-glioma efficacy by modulating glioma microenvironment	Glioma	Yang L	Gong T	2018	Y	Y	2-C	5-X	N
Expression of Vascular Endothelial-Cadherin in Mucoepidermoid Carcinoma: Role in Cancer Development	Mucoepidermoid Carcinoma	Irani S	Dehghan A	2017	Y	N	1-4-B-C	N/A	N
Generation of erythroid cells from polyploid giant cancer cells: re-thinking about tumor blood supply	Polyploid giant cancer cells	Yang Z	Zhang S	2018	N	N	N/A	N/A	N
Chitinase 3 like 1 (CHI3L1) promotes vasculogenic mimicry formation in cervical cancer	Cervical cancer	Ngernyuang N	Limpaiboon T	2018	Y	Y	3-B	5-X	N
Long Non-coding RNA LINC00339 Stimulates Glioma Vasculogenic Mimicry Formation by Regulating the miR-539-5p/TWIST1/MMPs Axis	Glioma	Guo J	Xue Y	2018	Y	Y	3-B	5-X	N
A LATS biosensor screen identifies VEGFR as a regulator of the Hippo pathway in angiogenesis	Breast cancer	Azad T	Yang X	2018	N	Y	N/A	5-X	N
Effect of galectin-3 on vasculogenic mimicry in esophageal cancer cells	Esophageal cancer	Zhang J	Zhang J	2018	N	Y	N/A	5-X	N
Hypotoxic copper complexes with potent anti-metastatic and anti-angiogenic activities against cancer cells	Melanoma	Shi X	Wang X	2018	N	Y	N/A	5-X	N
Optoacoustics delineates murine breast cancer models displaying angiogenesis and vascular mimicry	Breast cancer	Quiros-Gonzalez I	Bohndiek SE	2018	Y	Y	2-C	5-X	N
Vasculogenic mimicry in bladder cancer and its association with the aberrant expression of ZEB1	Bladder cancer	Li B	Qiu S	2018	Y	Y	3-B	5-X	N
Inflammatory interferon activates HIF-1α-mediated epithelial-to-mesenchymal transition via PI3K/AKT/mTOR pathway	Kidney	Yeh YH	Li TK	2018	N	Y	N/A	5-X	Y
TP53INP1 inhibits hypoxia-induced vasculogenic mimicry formation via the ROS/snail signalling axis in breast cancer	Breast cancer	Wang Y	Zhao X	2018	Y	Y	2-B	5-7-X	N
Extracellular matrix composition modulates PDAC parenchymal and stem cell plasticity and behavior through the secretome	Pancreatic Cancer	Biondani G	Cardone RA	2018	Y	Y	2-3-A-C	5-X	N
A novel peptide ligand RAP12 of LRP1 for glioma targeted drug delivery	Glioma	Ruan H	Lu W	2018	N	Y	N/A	5-X	N
New (arene)ruthenium(II) complexes of 4‑aryl‑4H‑naphthopyrans with anticancer and anti-vascular activities	Glioblastoma	Schmitt F	Biersack B	2018	N	Y	N/A	5-X	N
Low NR3C2 levels correlate with aggressive features and poor prognosis in non-distant metastatic clear-cell renal cell carcinoma	Renal carcinoma	Zhao Z	Zeng G	2018	Y	Y	2-A	5-X	N
Melatonin Inhibits Reactive Oxygen Species-Driven Proliferation, Epithelial-Mesenchymal Transition, and Vasculogenic Mimicry in Oral Cancer	Oral cancer	Liu R	Nie X	2018	N	Y	N/A	5-X	N
Anti‑metastatic effects of Aidi on human esophageal squamous cell carcinoma by inhibiting epithelial‑mesenchymal transition and angiogenesis	Esophageal squamous cell carcinoma	Shi Q	Ding Z	2018	N	Y	N/A	5-X	N
Migration-inducing gene-7 independently predicts poor prognosis of human osteosarcoma and is associated with vasculogenic mimicry	Osteosarcoma	Ren K	Yao N	2018	Y	Y	2-B-C	5-X	Y
ZEB1-mediated vasculogenic mimicry formation associates with epithelial-mesenchymal transition and cancer stem cell phenotypes in prostate cancer	Prostate cancer	Wang H	Qiu SP	2018	Y	Y	3-B	5-X	N
The Expression and Functional Significance of Vascular Endothelial-Cadherin, CD44, and Vimentin in Oral Squamous Cell Carcinoma	Oral cancer	Irani S	Dehghan A	2018	Y	N	1-A	N/A	N
VE-cadherin promotes vasculogenic mimicry by modulating kaiso-dependent gene expression	Melanoma	Delgado-Bellido D	Oliver FJ	2018	N	Y	N/A	5-X	N
Neovascularization in Ewing's sarcoma	Ewing's sarcoma	Mavrogenis AF	Theocharis S	2018	N	N	N/A	N/A	N
Myristic Acid-Modified DA7R Peptide for Whole-Process Glioma-Targeted Drug Delivery	Glioma	Ying M	Lu W	2018	N	N	N/A	N/A	N
Rhodocetin-αβ selectively breaks the endothelial barrier of the tumor vasculature in HT1080 fibrosarcoma and A431 epidermoid carcinoma tumor models	Epidermoid carcinoma	Niland S	Eble JA	2018	Y	N	2-4-C	N/A	Y
Prognostic significance of galectin-1 and vasculogenic mimicry in patients with gastric cancer	Gastric cancer	You X	Wang D	2018	Y	N	3-A	N/A	N
Activation of cancer-associated fibroblasts is required for tumor neovascularization in a murine model of melanoma	Melanoma	Hutchenreuther J	Leask A	2018	Y	Y	2-A	5-X	N
Cooperative multi-targeting of signaling networks by angiomiR-204 inhibits vasculogenic mimicry in breast cancer cells	Breast cancer	Salinas-Vera YM	López-Camarillo C	2018	N	Y	N/A	5-X	N
Integrin β1 is an essential factor in vasculogenic mimicry of human cancer cells	Fibrosarcoma	Kawahara R	Simizu S	2018	N	Y	N/A	5-X	N
Expression of vimentin and CD44 in mucoepidermoid carcinoma: A role in tumor growth.	Mucoepidermoid carcinoma	Irani S	Jafari B	2018	Y	N	1-B	N/A	N
miR‑141 inhibits glioma vasculogenic mimicry by controlling EphA2 expression	Glioma	Li G	Sun X	2018	Y	Y	1-C	6-X	N
Undifferentiated sinonasal malignant melanoma: A case report	Melanoma	Du J	Wu HB	2018	Y	N	3-4-B	N/A	N
TR4 nuclear receptor promotes clear cell renal cell carcinoma (ccRCC) vasculogenic mimicry (VM) formation and metastasis via altering the miR490-3p/vimentin signals	Renal carcinoma	Bai J	Chang C	2018	Y	Y	3-A	5-X	N
Angiogenesis and vasculogenic mimicry are inhibited by 8-Br-cAMP through activation of the cAMP/PKA pathway in colorectal cancer	Colorectal cancer	Wang S	Sun Y	2018	Y	Y	2-A-C	5-X	N
Unraveling the Role of Angiogenesis in Cancer Ecosystems.	Various	Zuazo-Gaztelu I	Casanovas O	2018	N	N	N/A	N/A	N
Long noncoding RNA n339260 promotes vasculogenic mimicry and cancer stem cell development in hepatocellular carcinoma	Hepatocellular carcinoma	Zhao X	Zheng X	2018	Y	Y	4-B	5-X	N
Functional paclitaxel plus honokiol micelles destroying tumour metastasis in treatment of non-small-cell lung cancer	Lung cancer	Wang X	Li XT	2018	N	Y	N/A	5-X	N
In vitro and in vivo apatinib inhibits vasculogenic mimicry in melanoma MUM-2B cells	Melanoma	Liu ZJ	Wen QL	2018	Y	Y	2-A	5-X	N
Evidence of Vasculogenic Mimicry in a Palpebral Melanocytoma in a Dog	Melanocytoma (Dog)	Nordio L	Giudice C	2018	Y	N	1-B	N/A	N
Clinical characteristics and preliminary morphological observation of 47 cases of primary anorectal malignant melanomas	Melanoma	Liu G	Zhang S	2018	Y	N	1-B	N/A	N
Protease-activated receptor-1 (PAR1) promotes epithelial-endothelial transition through Twist1 in hepatocellular carcinoma	Hepatocellular carcinoma	Xiao T	Yang C	2018	N	Y	N/A	5-X	Y
Hsp90β promotes aggressive vasculogenic mimicry via epithelial-mesenchymal transition in hepatocellular carcinoma	Hepatocellular carcinoma	Meng J	Yang C	2018	Y	Y	2-B	5-X	N
Targeting PDGF-mediated recruitment of pericytes blocks vascular mimicry and tumor growth	Melanoma	Thijssen VL	Griffioen AW	2018	Y	Y	2-B-C	5-X	N
Overview of advances in vasculogenic mimicry - a potential target for tumor therapy	Various	Ge H	Luo H	2018	N	N	N/A	N/A	N
Therapeutic implication of vascular endothelial growth factor receptor-1 (VEGFR-1) targeting in cancer cells and tumor microenvironment by competitive and non-competitive inhibitors.	Various	Lacal PM	Graziani G	2018	N	N	N/A	N/A	N
[Inhibitory effect of Qilan Capsules on the expressions of vasculogenic mimicry-related proteins in prostate cancer]. (Chinese)	Prostate cancer	Yu XJ	Chang DC	2018
ALDH1 Expression and Vasculogenic Mimicry Are Positively Associated with Poor Prognosis in Patients with Breast Cancer.	Breast cancer	Xing P	Li J	2018	Y	N	2-B	N/A	N
Polyphyllin I suppresses the formation of vasculogenic mimicry via Twist1/VE-cadherin pathway.	Hepatocellular carcinoma	Xiao T	Yang C	2018	Y	Y	2-A-C	5-X	Y
[Biejiajian Pills inhibits hepatoma carcinoma cell vasculogenic mimicry by suppressing RhoA/ROCK signaling pathway]. (Chinese)	Hepatocellular carcinoma	An H	He S	2018
Knockdown of long non-coding RNA TP73-AS1 suppresses triple negative breast cancer cell vasculogenic mimicry by targeting miR-490-3p/TWIST1 axis.	Breast cancer	Tao W	Zhang J	2018	N	Y	N/A	5-X	N
Long non-coding RNAs involved in metastasis of gastric cancer.	Gastric cancer	Lin MT	Ding XY	2018	N	N	N/A	N/A	N
Estrogen receptor β promotes the vasculogenic mimicry (VM) and cell invasion via altering the lncRNA-MALAT1/miR-145-5p/NEDD9 signals in lung cancer.	Non-small cell lung cancer	Yu W	Yeh S	2018	Y	Y	3-C	5-X	Y
Expressions of KAI1 and E-cadherin in nonsmall cell lung cancer and their correlation with vasculogenic mimicry.	Non-small cell lung cancer	Ci H	Wu S	2018	Y	N	3-B	N/A	N
Vinorelbine cationic liposomes modified with wheat germ agglutinin for inhibiting tumor metastasis in treatment of brain glioma.	Glioma	Xiao Y	Li X	2018	N	Y	N/A	5-X	N
Cytotoxic Effect of Spondias cytherea Fruit Extract in Murine Melanoma Model In Vivo and In Vitro.	Melanoma	Yolande FN	Nabendu M	2018
Phosphorylation of NHERF1 S279 and S301 differentially regulates breast cancer cell phenotype and metastatic organotropism.	Breast cancer	Greco MR	Cardone RA	2019	N	Y	N/A	5-X	N
Correlation Between Tumor Vasculogenic Mimicry and Poor Prognosis of Human Digestive Cancer Patients: A Systematic Review and Meta-Analysis.	Digestive cancer	Ren HY	Meng JR	2018	N	N	N/A	N/A	N
IGFBP2 promotes vasculogenic mimicry formation via regulating CD144 and MMP2 expression in glioma.	Glioblastoma multiforme	Liu Y	Ke YQ	2018	Y	Y	2-B-C	5-X	Y
The role of sema4D in vasculogenic mimicry formation in non-small cell lung cancer and the underlying mechanisms.	Non-small cell lung cancer	Xia Y	Wu G	2018	Y	Y	2-B	5-X	Y
Reversing effect of Lupeol on vasculogenic mimicry in murine melanoma progression.	Melanoma	Bhattacharyya S	Murmu N	2019	Y	Y	2-C	5-X	N
Preclinical efficacy of endoglin-targeting antibody-drug conjugates for the treatment of Ewing sarcoma.	Ewing sarcoma	Puerto-Camacho P	de Álava E	2018	Y	N	2-A	N/A	N
Traditional Chinese medicine as targeted treatment for epithelial-mesenchymal transition-induced cancer progression.	Various	Liu J	Zhou J	2018	N	N	N/A	N/A	N
The long noncoding RNA LINC00312 induces lung adenocarcinoma migration and vasculogenic mimicry through directly binding YBX1.	Lung adenocarcinoma	Peng Z	Duan C	2018	Y	Y	2-B	5-X	Y
Vasculogenic mimicry formation in EBV-associated epithelial malignancies.	Nasopharingeal and gastric carcinoma	Xiang T	Feng L	2018	Y	Y	2-A	Y-7-8	Y
LRIG1 acts as a critical regulator of melanoma cell invasion, migration and vasculogenic mimicry upon hypoxia by regulating EGFR/ERK-triggered EMT.	Melanoma	Li W	Zhou Y	2018	N	Y	N/A	5-X
LOXL2 promotes vasculogenic mimicry and tumour aggressiveness in hepatocellular carcinoma	Hepatocellular carcinoma	Shao B	Sun B	2019	Y	Y	2-B	5-X	Y
Cancer/testis Antigen MAGEA3 Interacts with STAT1 and Remodels the Tumor Microenvironment.	Melanoma	Wang Y	Yin Y	2019	N	Y	N/A	5-X	N
Evaluation of the correlation of vasculogenic mimicry, Notch4, DLL4, and KAI1/CD82 in the prediction of metastasis and prognosis in non-small cell lung cancer.	Non-small cell lung cancer	Wang Y	Wang D	2018	Y	N	3-A	N/A	N
Small molecule inhibition of DDAH1 significantly attenuates triple negative breast cancer cell vasculogenic mimicry in vitro.	Breast cancer	Hulin JA	Mangoni AA	2019	N	Y	N/A	5-X	N
Stem-like Human Breast Cancer Cells Initiate Vasculogenic Mimicry on Matrigel.	Breast cancer	Izawa Y	Takahashi R	2018	N	Y	N/A	5-7-Y	N
Regulation of IL-6 Signaling by miR-125a and let-7e in Endothelial Cells Controls Vasculogenic Mimicry Formation of Breast Cancer Cells.	Breast cancer	Park Y	Kim J	2019	N	Y	N/A	5-X	N
Thymidine phosphorylase promotes malignant progression in hepatocellular carcinoma through pentose Warburg effect.	hepatocellular carcinoma	Zhang Q	Yang C	2019	Y	Y	2-B	5-X	Y
Frizzled 2-induced epithelial-mesenchymal transition correlates with vasculogenic mimicry, stemness, and Hippo signaling in hepatocellular carcinoma.	Hepatocellular carcinoma	Ou H	Yang D	2019	Y	Y	3-B	5-X	N
Brucine Suppresses Vasculogenic Mimicry in Human Triple-Negative Breast Cancer Cell Line MDA-MB-231.	Breast cancer	Xu MR	Li P	2019	N	Y	N	5-X	N
Knockdown of USF1 Inhibits the Vasculogenic Mimicry of Glioma Cells via Stimulating SNHG16/miR-212-3p and linc00667/miR-429 Axis	Glioma	Wang D	Liu Y	2019	N	Y	N	5-X	Y
ZRANB2/SNHG20/FOXK1 Axis regulates Vasculogenic mimicry formation in glioma.	Glioma	Li X	Liu Y	2019	Y	Y	3-A	5-X	Y
RhoC/ROCK2 promotes vasculogenic mimicry formation primarily through ERK/MMPs in hepatocellular carcinoma	Hepatocellular carcinoma	Zhang JG	Liu GL	2019	Y	Y	3-B	5-X	N
Serum promotes vasculogenic mimicry through the EphA2/VE-cadherin/AKT pathway in PC-3 human prostate cancer cells.	prostate cancer	Yeo C	Lee EO	2019	N	Y	N/A	5-X	N
S1PR1 regulates the switch of two angiogenic modes by VE-cadherin phosphorylation in breast cancer.	Breast cancer	Liu S	Sun B	2019	Y	Y	2-B	5-X	N
Expression profiling of long noncoding RNAs associated with vasculogenic mimicry in osteosarcoma.	Osteosarcoma	Ren K	Zhou J	2019	Y	Y	2-A	5-X	Y
Morphological characteristics of vasculogenic mimicry and its correlation with EphA2 expression in gastric adenocarcinoma.	Adenocarcinoma	Kim HS	Kim BS	2019	Y	Y	2-3-B	5-X	N
The prognostic value of Tiam1 correlates with its roles in epithelial-mesenchymal transition progression and angiogenesis in lung adenocarcinoma.	Lung adenocarcinoma	Zhu G	Lin Z	2019	N	Y	N/A	5-X	N
JQ1 effectively inhibits vasculogenic mimicry of pancreatic ductal adenocarcinoma cells via the ERK1/2-MMP-2/9 signaling pathway both in vitro and in vivo.	Pancreatic ductal adenocarcinoma	Zhuo M	Wang L	2019	Y	Y	3-A-C	5-X	Y
MicroRNA-7 Exerts Antiangiogenic Effect on Colorectal Cancer via ERK Signaling.	Colorectal Cancer	Fan X	Yuan S	2019	N	Y	N/A	5-X	N
Vasculogenic Mimicry Formation Is Associated with Erythropoietin Expression but Not with Erythropoietin Receptor Expression in Cervical Squamous Cell Carcinoma.	Cervical squamous cell carcinoma	Li YJ	Zhou TJ	2019	Y	N	2-A-C	N/A	N
IL-33/ST2 Axis Regulates Vasculogenic Mimicry via ERK1/2-MMP-2/9 Pathway in Melanoma.	Melanoma	Yang F	Ma Y	2019	Y	Y	3-B	5-X	N
Hypoxia promotes vasculogenic mimicry formation by vascular endothelial growth factor A mediating epithelial-mesenchymal transition in salivary adenoid cystic carcinoma.	Salivary adenoid cysctic carcinoma	Wang HF	Liang XH	2019	Y	Y	2-B	5-7-8-Y	N
Molecular targets for tivantinib (ARQ 197) and vasculogenic mimicry in human melanoma cells.	Melanoma	Kumar SR	Bodenhausen HM	2019	N	Y	N/A	5-X	N
Establishment of three-dimensional canine osteosarcoma cell lines showing vasculogenic mimicry and evaluation of biological properties after treatment with 17-AAG.	Osteosarcoma	Massimini M	Salda LD	2019	N	Y	N/A	5-W-X	N
The clinicopathological significance of ubiquitin-conjugating enzyme E2C, leucine-rich repeated-containing G protein-coupled receptor, WW domain-containing oxidoreductase, and vasculogenic mimicry in invasive breast carcinoma.	Breast carcinoma	Shen R	Chen M	2019	Y	N	3-B	N/A	N
A Novel Peptide from Abalone (Haliotis discus hannai) to Suppress Metastasis and Vasculogenic Mimicry of Tumor Cells and Enhance Anti-Tumor Effect In Vitro.	Fibrosarcoma	Gong F	Qian ZJ	2019	N	Y	N/A	5-X	N
Knockdown of cZNF292 suppressed hypoxic human hepatoma SMMC7721 cell proliferation, vasculogenic mimicry, and radioresistance.	Hepatoma	Yang W	Sun T	2019	Y	Y	2-B	5-Y	Y
Melittin Inhibits Hypoxia-Induced Vasculogenic Mimicry Formation and Epithelial-Mesenchymal Transition through Suppression of HIF-1α/Akt Pathway in Liver Cancer.	Liver cancer	Chen Q	Ling C	2019	Y	Y	3-A	5-X	Y
Class I histone deacetylase inhibitor suppresses vasculogenic mimicry by enhancing the expression of tumor suppressor and anti-angiogenesis genes in aggressive human TNBC cells.	Breast cancer	Maiti A	Hait NC	2019	N	Y	N/A	5-W-X	N
Development of R8 modified epirubicin-dihydroartemisinin liposomes for treatment of non-small-cell lung cancer.	Non-small cell lung cancer	Liu JJ	Ju RJ	2019	N	Y	N/A	5-X	N
Biological and anti-vascular activity evaluation of ethoxy-erianin phosphate as a vascular disrupting agent.	Various	Yuan W	Liu J	2019	N	Y	N/A	5-X	N
Hypoxia as a signal for prison breakout in cancer.	N/A	Redfern A	Thompson EW	2019	N	N	N/A	N/A	N
Limitations of Anti-Angiogenic Treatment of Tumors.	N/A	Ribatti D	Crivellato E	2019	N	N	N/A	N/A	N
Stem Cells Heterogeneity in Cancer, Chapter 6: "Heterogeneity of Melanoma with Stem Cell Properties."	Melanoma	Seftor EA	Hendrix MJC	2019	N	N	N/A	N/A	N
Histone Deacetylase Inhibitors Impair Vasculogenic Mimicry from Glioblastoma Cells.	Glioblastoma	Pastorino O	Colucci-D'Amato	2019	N	Y	N/A	5-X	N
HypoxamiRs Profiling Identify miR-745 as a Regulator of the Early Stages of Vasculogenic Mimicry in SKOV3 Ovarian Cancer Cells.	Ovarian cancer	Salinas-Vera YM	López-Camarillo C	2019	N	Y	N/A	6-7-8-Y	N
Embryonic stem cell microenvironment suppresses the malignancy of cutaneous melanoma cells by down-regulating PI3K/AKT pathway.	Melanoma	Wang C	Wang Z	2019	N	Y	N/A	5-X	N
Correlations between quantitative parameters of contrast-enhanced ultrasound and vasculogenic mimicry in murine tumor model: a novel noninvasive technique for assessment?	Hepatocellular carcinoma	Zhou YT	Qiu LY	2019	Y	N	2-B	N/A	Y
Uveal Melanoma, Angiogenesis and Immunotherapy, Is There Any Hope?	N/A	Castet F	Piulats JM	2019	N	N	N/A	N/A	N
Inhibition of tumor metastasis by targeted daunorubicin and dioscin codelivery liposomes modified with PFV for the treatment of non-small-cell lung cancer.	Non-small cell lung cancer	Wang Y	Wang X	2019	N	Y	N/A	5-X	N
