# Supplementary material for: Fact or Fiction, It Is Time for a Verdict on Vasculogenic Mimicry?
Source: Front Oncol. 2019 Aug 2;9:680. doi: 10.3389/fonc.2019.00680 (PMC6688045; doi:10.3389/fonc.2019.00680)
Supplement: Supplementary Table SIII — Summary of the literature presenting mechanisms of action for vasculogenic mimicry. To be considered to represent a valid mechanism of VM formation the publications had to include the criteria of in vivo and/or in vitro characterization of 2-A, 3-A, 4-A, 2-B, 3-B or 4-B; or 5-Y, 6-Y, 7-Y, 8-Y, 9-Y or W-Y. In vivo model: Y = Yes; N = No. In vitro model: Y = Yes; N = No. In vivo characterization: 1 = H&E/PAS only; 2 = H&E/PAS-CD31; 3 = H&E/PAS-CD34; 4 = Other (leptin marker, laminin marker, electron microscopy, etc); A = Lumen containing structure only; B = Lumen containing structure with red blood cells; C = VM Pattern (PAS Stain). In vitro characterization: 5 = only light microscopy; 6 = light microscopy/PAS; 7 = electron/confocal microscopy; 8 = lumen presence demonstration; 9 = functionality demonstration (microinjection); W = Others; X = cells projection; Y = tubular structures; Z = Not Shown. Xenograft model: Y = Yes; N = No. [file Table_3.xlsx]

## Sheet: Summary Mechanism
Paper	Molecule	In Vivo	In Vitro
Vascular channel formation by human melanoma cells in vivo and in vitro: vasculogenic mimicry.	N/A	N	N
Molecular determinants of ovarian cancer plasticity	MMP-1, MMP-2, MMP-9, MMP-14, Laminin	Y	Y
Molecular regulation of tumor cell vasculogenic mimicry by tyrosine phosphorylation: role of epithelial cell kinase (Eck/EphA2)	EphA2	N	Y
Expression and functional significance of VE-Cadherin in aggressive human melanoma cells: role in vasculogenic mimicry	VE-Cadherin	N	Y
Cooperative interactions of laminin 5 gamma2 chain, matrix metalloproteinase-2, and membrane type-1-matrix/metalloproteinase are required for mimicry of embryonic vasculogenesis by aggressive melanoma.	MMP-1, MMP-2, MMP-9, MMP-14 Laminin-5 gamma-2	N	Y
Prostatic tumor cell plasticity involves cooperative interactions of distinct phenotypic subpopulations: role in vasculogenic mimicry.	Laminin, Integrin a6b1, Endoglin, TIE-1, TIE-2, Angiopoietin, TR	N	Y
Vasculogenic mimicry and pseudo-comedo formation in breast cancer	Ang-1, Ang-2, Tie2, VEGF, Flt-1	Y	N
Prostate-specific membrane antigen directed selective thrombotic infarction of tumors	PSMA	Y	N
Targeting the tumor microenvironment with chemically modified tetracyclines: inhibition of laminin 5 gamma2 chain promigratory fragments and vasculogenic mimicry	Ln-5 gamma-2, MMP-2, MMP-9, MMP-14, VE-Cadherin, VEGF-C, TIE-1	N	Y
Remodeling of the microenvironment by aggressive melanoma tumor cells	EphA2, VE-Cadherin, TIE-1, VEGF-C, Ln5- gamma-2, Keratin 7, Integrin a3	N	Y
Phosphoinositide 3-kinase regulates membrane Type 1-matrix metalloproteinase (MMP) and MMP-2 activity during melanoma cell vasculogenic mimicry	PI3K, MMP2, MT1-MMP, Laminin 5gamma2	N	Y
Differential role of tissue factor pathway inhibitors 1 and 2 in melanoma vasculogenic mimicry	Tissue Factor, TFPI-1, TFPI-2	Y	Y
Effects of angiogenesis inhibitors on vascular network formation by human endothelial and melanoma cells	Integrin a5	N	Y
Vasculogenic mimicry is associated with poor survival in patients with mesothelial sarcomas and alveolar rhabdomyosarcomas	Colagen IV	Y	N
Focal adhesion kinase promotes the aggressive melanoma phenotype	FAK, Erk1/2	Y	Y
Tumor cell plasticity in Ewing sarcoma, an alternative circulatory system stimulated by hypoxia	EphA2, VE-Cadherin, TIE-1, VEGF-C, PAX-8, Urokinase, Keratin-7, CD13, Integrin a3, Ln5 gamma-2, c-MET, TFPI-1	Y	N
Tumour plasticity and extravascular circulation in ECV304 human bladder carcinoma cells	KDR, CD31, CD34, VE-Cadherin	N	Y
Hypoxia influences vasculogenic mimicry channel formation and tumor invasion-related protein expression in melanoma	HIF-1a	Y	N
Tumor cell plasticity in uveal melanoma: microenvironment directed dampening of the invasive and metastatic genotype and phenotype accompanies the generation of vasculogenic mimicry patterns	GDF15, CDKN1A	N	Y
Time-lapse analysis and microdissection of living 3D melanoma cell cultures for genomics and proteomics	Integrin a3, c-met, Keratin-8, Ln5 gamma-2, VE-Cadherin	N	Y
Cyclic AMP signaling as a mediator of vasculogenic mimicry in aggressive human melanoma cells in vitro	RasGTP, B-Raf/C-Raf, MEK1/2, ERK1/2, PI3K, Akt, PDK1	N	Y
Prognostic role of vasculogenic mimicry in colorectal cancer.	EphA2, LAMC2, TIE-1, TFPI-1, TFPI-2	N	Y
Expression and functional significance of Twist1 in hepatocellular carcinoma: its role in vasculogenic mimicry	Twist1	Y	N
Glioma stem cells involved in tumor tissue remodeling in a xenograft model	CD133	Y	N
Regulation of the embryonic morphogen Nodal by Notch4 facilitates manifestation of the aggressive melanoma phenotype	Notch-4	N	Y
VEGFR-1 expressed by malignant melanoma-initiating cells is required for tumor growth	ABCB5, Laminin	Y	N
Overexpression of microtubule-associated protein-1 light chain 3 is associated with melanoma metastasis and vasculogenic mimicry	LC3, Beclin-1	Y	N
Zinc finger E-box binding homeobox 1 promotes vasculogenic mimicry in colorectal cancer through induction of epithelial-to-mesenchymal transition	ZEB-1, E-Caderina, vimentina	Y	N
The role of TG2 in ECV304-related vasculogenic mimicry	TG2	N	Y
Stem cell marker CD271 is expressed by vasculogenic mimicry-forming uveal melanoma cells in three-dimensional cultures	CD271	N	Y
NHERF1 acts as a molecular switch to program metastatic behavior and organotropism via its PDZ domains	PDZ2	N	Y
Glioblastoma-derived tumor cells induce vasculogenic mimicry through Flk-1 protein activation	Flk-1	Y	N
Transdifferentiation of glioblastoma stem-like cells into mural cells drives vasculogenic mimicry in glioblastomas	SMa, Flk-1, PDGFRB, EGFR	Y	N
HER2/neu expression correlates with vasculogenic mimicry in invasive breast carcinoma	HER2	Y	N
Contribution of the PI3K/MMPs/Ln-5γ2 and EphA2/FAK/Paxillin signaling pathways to tumor growth and vasculogenic mimicry of gallbladder carcinomas	EphA2, FAK, PI3K, Ln-5g2, Paxilin-P	Y	N
Basal caspase-3 activity promotes migration, invasion, and vasculogenic mimicry formation of melanoma cells	Caspase-3	Y	N
Slug promoted vasculogenic mimicry in hepatocellular carcinoma	Slug	Y	N
MicroRNA-9 inhibits vasculogenic mimicry of glioma cell lines by suppressing Stathmin expression	miR-9	Y	N
Pitfalls of conservative treatments of multiple probable cerebral cavernous malformations (CCMs): clinicopathological features of CCMs coexisting with vasculogenic mimicry in an anaplastic oligodendroglioma	IDH1-R132H, YB-1	Y	N
The role of miR-200a in vasculogenic mimicry and its clinical significance in ovarian cancer	miR-200a	Y	N
Formation of vasculogenic mimicry in bone metastasis of prostate cancer: correlation with cell apoptosis and senescence regulation pathways	Caspase-3, Bcl2	Y	N
Vasculogenic mimicry: a new prognostic sign of human osteosarcoma	FAK, Mig-7	Y	N
Mammalian target of rapamycin signaling is involved in the vasculogenic mimicry of glioma via hypoxia-inducible factor-1α	mTOR	Y	N
Doxycycline as an inhibitor of the epithelial-to-mesenchymal transition and vasculogenic mimicry in hepatocellular carcinoma	VE-Cadherin, Vimentin, Snail, Twist	Y	N
Vascular channels formed by subpopulations of PECAM1+ melanoma cells	PECAM1	Y	N
OCT4 expression and vasculogenic mimicry formation positively correlate with poor prognosis in human breast cancer	OCT4+	Y	N
Peroxiredoxin 2 is involved in vasculogenic mimicry formation by targeting VEGFR2 activation in colorectal cancer	Prdx2	Y	N
Subpopulations of uPAR+ contribute to vasculogenic mimicry and metastasis in large cell lung cancer	uPAR	Y	N
ZEB2 promotes vasculogenic mimicry by TGF-β1 induced epithelial-to-mesenchymal transition in hepatocellular carcinoma	ZEB2	Y	N
Metastasis-associated in colon cancer-1 promotes vasculogenic mimicry in gastric cancer by upregulating TWIST1/2.	MACC1	Y	N
Erythropoietin and erythropoietin receptor in hepatocellular carcinoma: correlation with vasculogenic mimicry and poor prognosis	Erythropoietin (Epo), erythropoietin receptor (EpoR)	Y	N
CD44 enhances tumor aggressiveness by promoting tumor cell plasticity	CD44	Y	N
Endothelial-like malignant glioma cells in dynamic three dimensional culture identifies a role for VEGF and FGFR in a tumor-derived angiogenic response	CD105	Y	N
USP44+ Cancer Stem Cell Subclones Contribute to Breast Cancer Aggressiveness by Promoting Vasculogenic Mimicry	AURKA, USP44	Y	N
Wnt3a Promotes the Vasculogenic Mimicry Formation of Colon Cancer via Wnt/β-Catenin Signaling	Wnt3a, B-catenin	Y	N
C-myc overexpression drives melanoma metastasis by promoting vasculogenic mimicry via c-myc/snail/Bax signaling	c-Myc	Y	N
Nodal signaling promotes vasculogenic mimicry formation in breast cancer via the Smad2/3 pathway	Nodal	Y	N
Notch1 promotes vasculogenic mimicry in hepatocellular carcinoma by inducing EMT signaling	Notch-1	Y	N
Trans-nonachlor decreases miR-141-3p levels in human melanocytes in vitro promoting melanoma cell characteristics and shows a multigenerational impact on miR-8 levels in Drosophila	Erk1/2, PI3K, miR-141-3p	N	Y
Tumor-associated macrophages induce vasculogenic mimicry of glioblastoma multiforme through cyclooxygenase-2 activation	COX-2	Y	N
Notch3 signaling-mediated melanoma-endothelial crosstalk regulates melanoma stem-like cell homeostasis and niche morphogenesis	Notch-3	Y	N
Long non-coding RNA MALAT1 promotes gastric cancer tumorigenicity and metastasis by regulating vasculogenic mimicry and angiogenesis	MALAT-1	Y	N
HMGA2 promotes vasculogenic mimicry and tumor aggressiveness by upregulating Twist1 in gastric carcinoma	HMGA2	Y	N
HIF-2α promotes the formation of vasculogenic mimicry in pancreatic cancer by regulating the binding of Twist1 to the VE-cadherin promoter	HIF-2a, VE-Cadherin	Y	N
Cyclin-dependent kinase 5 controls vasculogenic mimicry formation in non-small cell lung cancer via the FAK-AKT signaling pathway	CDK-5	Y	N
Overexpression of leptin receptor in human glioblastoma: Correlation with vasculogenic mimicry and poor prognosis	Leptin Receptor	Y	N
BCL-XL overexpression promotes tumor progression-associated properties	BCL-XL	Y	N
Long Non-Coding RNA HOXA-AS2 Regulates Malignant Glioma Behaviors and Vasculogenic Mimicry Formation via the MiR-373/EGFR Axis	HOXA-AS2	Y	N
Chitinase 3 like 1 (CHI3L1) promotes vasculogenic mimicry formation in cervical cancer	CHI3LI	Y	N
Long Non-coding RNA LINC00339 Stimulates Glioma Vasculogenic Mimicry Formation by Regulating the miR-539-5p/TWIST1/MMPs Axis	LINC00339	Y	N
Migration-inducing gene-7 independently predicts poor prognosis of human osteosarcoma and is associated with vasculogenic mimicry	Mig-7	Y	N
Long noncoding RNA n339260 promotes vasculogenic mimicry and cancer stem cell development in hepatocellular carcinoma	n339260	Y	N
Hsp90β promotes aggressive vasculogenic mimicry via epithelial-mesenchymal transition in hepatocellular carcinoma	Hsp90B, VE-Cadherina, vimentina, MMP-2, MMP-9, Twist-1	Y	N
IGFBP2 promotes vasculogenic mimicry formation via regulating CD144 and MMP2 expression in glioma.	IGBP2, CD144, MMP-2, Lectin	Y	N
LRIG1 acts as a critical regulator of melanoma cell invasion, migration and vasculogenic mimicry upon hypoxia by regulating EGFR/ERK-triggered EMT.	LRIG1, p-EGFR, EGFR,	N	Y
LOXL2 promotes vasculogenic mimicry and tumour aggressiveness in hepatocellular carcinoma	LOXL2	Y	Y
Cancer/testis Antigen MAGEA3 Interacts with STAT1 and Remodels the Tumor Microenvironment.	MAGEA3	N	Y
Evaluation of the correlation of vasculogenic mimicry, Notch4, DLL4, and KAI1/CD82 in the prediction of metastasis and prognosis in non-small cell lung cancer.	DLL4, KAI1/CD8	Y	N
Small molecule inhibition of DDAH1 significantly attenuates triple negative breast cancer cell vasculogenic mimicry in vitro.	DDAH1 inhibitors, L-NMMA or SD	N	Y
Stem-like Human Breast Cancer Cells Initiate Vasculogenic Mimicry on Matrigel.	ALDH1A3, GATA3	N	Y
Regulation of IL-6 Signaling by miR-125a and let-7e in Endothelial Cells Controls Vasculogenic Mimicry Formation of Breast Cancer Cells.	miR-125a, let-7e, IL-6	N	Y
Thymidine phosphorylase promotes malignant progression in hepatocellular carcinoma through pentose Warburg effect.	TP	Y	Y
Frizzled 2-induced epithelial-mesenchymal transition correlates with vasculogenic mimicry, stemness, and Hippo signaling in hepatocellular carcinoma.	FZD2	Y	Y
Brucine Suppresses Vasculogenic Mimicry in Human Triple-Negative Breast Cancer Cell Line MDA-MB-231.	Brucine	N	Y
Knockdown of USF1 Inhibits the Vasculogenic Mimicry of Glioma Cells via Stimulating SNHG16/miR-212-3p and linc00667/miR-429 Axis	miR-212-3p, miR-429, SNHG16	N	Y
ZRANB2/SNHG20/FOXK1 Axis regulates Vasculogenic mimicry formation in glioma.	ZRANB2, SNHG20, FOXK1	N	Y
RhoC/ROCK2 promotes vasculogenic mimicry formation primarily through ERK/MMPs in hepatocellular carcinoma	RhoC, ROCK	Y	Y
S1PR1 regulates the switch of two angiogenic modes by VE-cadherin phosphorylation in breast cancer.	S1PR1	Y	Y
Expression profiling of long noncoding RNAs associated with vasculogenic mimicry in osteosarcoma.	lncRNA n340532	Y	N
IL-33/ST2 Axis Regulates Vasculogenic Mimicry via ERK1/2-MMP-2/9 Pathway in Melanoma.	MMP-2, ST2	Y	N
The clinicopathological significance of ubiquitin-conjugating enzyme E2C, leucine-rich repeated-containing G protein-coupled receptor, WW domain-containing oxidoreductase, and vasculogenic mimicry in invasive breast carcinoma.	UBE2C, LGR5, WWOX	Y	N
Knockdown of cZNF292 suppressed hypoxic human hepatoma SMMC7721 cell proliferation, vasculogenic mimicry, and radioresistance.	circRNA cZNF292	Y	Y
HypoxamiRs Profiling Identify miR-745 as a Regulator of the Early Stages of Vasculogenic Mimicry in SKOV3 Ovarian Cancer Cells.	miR-745	N	Y
